# Supplementary material for: Stromal Ascorbate Peroxidase (OsAPX7) Modulates Drought Stress Tolerance in Rice (Oryza sativa)
Source: Antioxidants (Basel). 2023 Feb 5;12(2):387. doi: 10.3390/antiox12020387 (PMC9952370; doi:10.3390/antiox12020387)
Supplement: Supplementary file 1 [file antioxidants-12-00387-s001.zip]

Archive with 2 entries (2 files):
- Supplementary Figures - Antioxidants - Jardim-Messeder et al 30-12-22.pptx
- Supplementary Tables - Antioxidants - Jardim-Messeder et al 30-12-22.xlsx
