# Supplementary material for: Stromal Ascorbate Peroxidase (OsAPX7) Modulates Drought Stress Tolerance in Rice (Oryza sativa)
Source: Antioxidants (Basel). 2023 Feb 5;12(2):387. doi: 10.3390/antiox12020387 (PMC9952370; doi:10.3390/antiox12020387)
Supplement: Supplementary file 1 [file antioxidants-12-00387-s001.zip › Supplementary Tables - Antioxidants - Jardim-Messeder et al 30-12-22.xlsx]

## Sheet: Table S1
Table S1. Down-regulated genes in Nipp and APX7i plants under watered and drought conditions.
DroughtNipp vs CtrlNipp				CtrlRNAi vs CtrlNipp				DroughtRNAi vs CtrlRNAi
Gene Locus	Deffline	log2 FC	padj	Gene Locus	Deffline	log2 FC	padj	Gene Locus	Deffline	log2 FC	padj
LOC_Os01g01010	TBC domain containing protein, expressed	-0.251	0.000680288	LOC_Os01g01840	helix-loop-helix DNA-binding domain containing protein, expressed	-0.64	0.0114719	LOC_Os01g01040	expressed protein	-0.169	0.0161344
LOC_Os01g01040	expressed protein	-0.21	0.00249747	LOC_Os01g01890	expressed protein	-0.581	0.00960222	LOC_Os01g01150	RNA recognition motif, putative, expressed	-0.266	0.000682204
LOC_Os01g01050	R3H domain containing protein, expressed	-0.429	6.67582e-08	LOC_Os01g02780	TAK33, putative, expressed	-0.665	0.00787163	LOC_Os01g01160	heat shock protein DnaJ, putative, expressed	-0.35	0.00540054
LOC_Os01g01120	enolase-phosphatase E1, putative, expressed	-1.124	3.55411e-08	LOC_Os01g03040	expressed protein	-0.212	0.0414165	LOC_Os01g01302	shikimate kinase, putative, expressed	-0.224	0.042707
LOC_Os01g01150	RNA recognition motif, putative, expressed	-0.718	2.23626e-20	LOC_Os01g03820	C2 domain containing protein, putative, expressed	-0.303	0.00019478	LOC_Os01g01484	light-mediated development protein DET1, putative, expressed	-0.204	0.0153485
LOC_Os01g01160	heat shock protein DnaJ, putative, expressed	-1.142	3.84155e-17	LOC_Os01g07730	phosphate/phosphoenolpyruvate translocator-related protein, putative, expressed	-0.315	0.00568842	LOC_Os01g01650	isoflavone reductase homolog IRL, putative, expressed	-0.769	0.0265668
LOC_Os01g01280	expressed protein	-1.137	5.4733e-27	LOC_Os01g12750	cytochrome P450, putative, expressed	-0.537	0.000612887	LOC_Os01g01840	helix-loop-helix DNA-binding domain containing protein, expressed	-0.798	0.00207193
LOC_Os01g01290	histone-like transcription factor and archaeal histone, putative, expressed	-0.986	0.000636256	LOC_Os01g18860	S-adenosylmethionine synthetase, putative, expressed	-2.458	1.17423e-17	LOC_Os01g01870	helix-loop-helix DNA-binding domain containing protein, expressed	-0.392	0.0102967
LOC_Os01g01302	shikimate kinase, putative, expressed	-1.37	1.94122e-31	LOC_Os01g21850	protein transport protein-related, putative, expressed	-0.188	0.0401336	LOC_Os01g01890	expressed protein	-1.065	7.94508e-06
LOC_Os01g01340	light-induced protein 1-like, putative, expressed	-0.777	2.57132e-13	LOC_Os01g23710	no apical meristem protein, putative, expressed	-1.993	4.51722e-23	LOC_Os01g02290	Ser/Thr receptor-like kinase, putative, expressed	-0.771	0.0267738
LOC_Os01g01350	SNF7 domain containing protein, putative, expressed	-0.424	0.0237636	LOC_Os01g24790	transferase family protein, putative, expressed	-0.558	2.09424e-05	LOC_Os01g02370	receptor-like kinase ARK1AS, putative, expressed	-0.386	0.00683643
LOC_Os01g01380	expressed protein	-0.687	2.77125e-06	LOC_Os01g25484	ferredoxin--nitrite reductase, putative, expressed	-0.464	0.000440709	LOC_Os01g02390	protein kinase domain containing protein, expressed	-0.311	0.0182883
LOC_Os01g01420	expressed protein	-0.287	2.98899e-05	LOC_Os01g27230	12-oxophytodienoate reductase, putative, expressed	-0.711	0.00419874	LOC_Os01g02400	protein kinase domain containing protein, expressed	-0.646	8.66879e-06
LOC_Os01g01430	No apical meristem protein, putative, expressed	-1.245	0.00707807	LOC_Os01g37590	peptide transporter PTR2, putative, expressed	-0.442	0.000250375	LOC_Os01g02490	expressed protein	-0.447	0.00454975
LOC_Os01g01484	light-mediated development protein DET1, putative, expressed	-0.621	1.30221e-13	LOC_Os01g45830	sulfate transporter, putative, expressed	-0.339	0.0133884	LOC_Os01g02750	protein kinase domain containing protein, expressed	-0.358	0.0143065
LOC_Os01g01689	phosphatidylinositol 3- and 4-kinase family protein, expressed	-0.2	0.00685529	LOC_Os01g46610	dehydrogenase, putative, expressed	-0.261	0.000206503	LOC_Os01g02900	glycosyltransferase, putative, expressed	-0.666	0.000509323
LOC_Os01g01710	1-deoxy-D-xylulose 5-phosphate reductoisomerase, chloroplast precursor, putative, expressed	-1.074	1.27019e-37	LOC_Os01g48640	expressed protein	-0.398	0.0189626	LOC_Os01g03040	expressed protein	-0.715	1.47791e-11
LOC_Os01g01720	pex14, putative, expressed	-0.204	0.00562988	LOC_Os01g48820	expressed protein	-0.311	0.0404984	LOC_Os01g03520	ubiquitin conjugating enzyme protein, putative, expressed	-0.162	0.0272879
LOC_Os01g01800	expressed protein	-0.183	0.0237929	LOC_Os01g49770	zinc finger, C3HC4 type domain containing protein, expressed	-0.235	0.0319097	LOC_Os01g03549	multi-copper oxidase type I family protein, putative, expressed	-0.412	0.00037062
LOC_Os01g01830	OsPOP1 - Putative Prolyl Oligopeptidase homologue, expressed	-0.21	0.00704722	LOC_Os01g50310	VIP1 protein, putative, expressed	-0.319	0.0191427	LOC_Os01g03870	expressed protein	-0.391	0.0349046
LOC_Os01g01890	expressed protein	-5.086	7.60847e-29	LOC_Os01g51380	ATP synthase, putative, expressed	-0.249	0.0214545	LOC_Os01g03940	expressed protein	-1.477	9.72844e-15
LOC_Os01g01960	transcriptional repressor, putative, expressed	-0.19	0.0201936	LOC_Os01g53779	expressed protein	-0.971	0.000435909	LOC_Os01g04100	expressed protein	-0.612	0.000770524
LOC_Os01g01970	expressed protein	-0.525	0.000108183	LOC_Os01g60730	RING-H2 finger protein, putative, expressed	-0.319	0.005724	LOC_Os01g04350	hsp20/alpha crystallin family protein, putative, expressed	-0.344	0.0146626
LOC_Os01g02000	phosphate transporter 1, putative, expressed	-1.077	2.2168e-09	LOC_Os01g62760	protein phosphatase 2C, putative, expressed	-0.333	0.0384583	LOC_Os01g04409	OsWAK1 - OsWAK receptor-like cytoplasmic kinase OsWAK-RLCK, expressed	-0.312	0.000611059
LOC_Os01g02050	phosphoenolpyruvate carboxylase, putative, expressed	-1.529	6.311e-07	LOC_Os01g65650	receptor-like protein kinase HAIKU2 precursor, putative, expressed	-0.221	0.0201866	LOC_Os01g04550	expressed protein	-1.525	3.79089e-05
LOC_Os01g02080	peptidyl-prolyl cis-trans isomerase, putative, expressed	-1.192	0.00031269	LOC_Os01g65880	nodulin MtN3 family protein, putative, expressed	-0.327	0.040559	LOC_Os01g04570	Ser/Thr protein kinase, putative, expressed	-0.979	0.000699616
LOC_Os01g02150	sulfated surface glycoprotein 185 precursor, putative, expressed	-0.505	0.0175681	LOC_Os01g69050	lysine ketoglutarate reductase trans-splicing related 1, putative, expressed	-0.309	4.15746e-05	LOC_Os01g04750	B3 DNA binding domain containing protein, expressed	-1.719	0.000481609
LOC_Os01g02360	resistance-related receptor-like kinase, putative, expressed	-0.769	0.0419029	LOC_Os01g70520	Os1bglu5 - beta-glucosidase homologue, similar to G. max isohydroxyurate hydrolase, expressed	-0.403	0.00301859	LOC_Os01g04800	B3 DNA binding domain containing protein, expressed	-2.737	4.1507e-27
LOC_Os01g02370	receptor-like kinase ARK1AS, putative, expressed	-1.512	1.11921e-21	LOC_Os01g70570	acyltransferase, putative, expressed	-0.247	0.0119239	LOC_Os01g04870	WD domain, G-beta repeat domain containing protein, expressed	-0.423	2.07243e-05
LOC_Os01g02400	protein kinase domain containing protein, expressed	-1.548	2.32484e-25	LOC_Os01g74160	carboxyl-terminal peptidase, putative, expressed	-1.013	4.65663e-11	LOC_Os01g05064	expressed protein	-0.733	6.68584e-05
LOC_Os01g02430	TAK14, putative, expressed	-1.144	0.0261007	LOC_Os02g01870	expressed protein	-0.321	0.0114701	LOC_Os01g05180	expressed protein	-0.674	0.000195848
LOC_Os01g02490	expressed protein	-2.177	3.6552e-32	LOC_Os02g02000	cytochrome P450, putative, expressed	-0.542	0.0117326	LOC_Os01g05289	expressed protein	-0.399	0.00405493
LOC_Os01g02560	Ser/Thr receptor-like kinase, putative, expressed	-1.179	4.21469e-06	LOC_Os02g02890	peptidyl-prolyl cis-trans isomerase, putative, expressed	-0.294	0.00152974	LOC_Os01g05500	zinc finger protein, putative, expressed	-0.214	0.00329281
LOC_Os01g02590	receptor-like kinase, putative, expressed	-0.43	0.000603569	LOC_Os02g10120	lipoxygenase, putative, expressed	-0.823	7.0484e-10	LOC_Os01g05670	3-oxo-5-alpha-steroid 4-dehydrogenase, putative, expressed	-0.248	0.00101044
LOC_Os01g02700	protein kinase domain containing protein, expressed	-0.757	2.79485e-07	LOC_Os02g10590	peptidyl-prolyl cis-trans isomerase, FKBP-type, putative, expressed	-0.815	5.13717e-06	LOC_Os01g05840	oxidoreductase, short chain dehydrogenase/reductase family domain containing family, expressed	-0.412	0.00908103
LOC_Os01g02750	protein kinase domain containing protein, expressed	-2.182	1.42667e-30	LOC_Os02g10600	OsFBA1 - F-box and FBA domain containing protein, expressed	-0.331	0.0263369	LOC_Os01g06150	expressed protein	-0.449	0.0182963
LOC_Os01g02780	TAK33, putative, expressed	-1.207	2.66065e-07	LOC_Os02g11110	flavonol-3-O-glycoside-7-O-glucosyltransferase 1, putative, expressed	-0.313	0.000165442	LOC_Os01g06500	PHLOEM 2-LIKE A5, putative, expressed	-0.473	0.00249743
LOC_Os01g02800	receptor-like kinase ARK1AS, putative, expressed	-0.519	0.0472393	LOC_Os02g19470	expressed protein	-1.292	4.94501e-06	LOC_Os01g06520	verticillium wilt disease resistance protein, putative, expressed	-1.633	5.47456e-24
LOC_Os01g02830	receptor-like kinase ARK1AS, putative, expressed	-1.125	3.16589e-12	LOC_Os02g21340	ABC-2 type transporter family protein, expressed	-0.506	4.06389e-05	LOC_Os01g06600	glutaryl-CoA dehydrogenase, mitochondrial precursor, putative, expressed	-0.206	0.0336586
LOC_Os01g02870	auxin-induced protein 5NG4, putative, expressed	-1.008	4.07614e-06	LOC_Os02g21810	cytochrome P450 51, putative, expressed	-0.858	1.08377e-05	LOC_Os01g06882	expressed protein	-0.591	0.0418849
LOC_Os01g02930	glycosyltransferase protein, putative, expressed	-1.622	0.000149943	LOC_Os02g27490	bile acid sodium symporter family protein, putative, expressed	-0.238	0.0469649	LOC_Os01g07090	5-azacytidine resistance protein azr1, putative, expressed	-0.316	0.0019537
LOC_Os01g03020	tRNA synthetase class I, putative, expressed	-0.552	3.28138e-11	LOC_Os02g32680	lectin receptor-type protein kinase, putative, expressed	-4.801	0.000585583	LOC_Os01g07370	KIP1, putative, expressed	-0.622	0.000568795
LOC_Os01g03040	expressed protein	-0.967	7.97404e-21	LOC_Os02g32690	pleiotropic drug resistance protein 15, putative, expressed	-1.066	1.24449e-05	LOC_Os01g07530	uncharacterized glycosyltransferase, putative, expressed	-0.638	5.54054e-05
LOC_Os01g03144	white-brown complex homolog protein 7, putative, expressed	-0.206	0.0161351	LOC_Os02g35900	thioredoxin, putative, expressed	-0.192	0.0143054	LOC_Os01g07750	expressed protein	-0.348	0.00307743
LOC_Os01g03520	ubiquitin conjugating enzyme protein, putative, expressed	-0.239	0.000838698	LOC_Os02g36150	cytochrome P450, putative, expressed	-0.574	1.1887e-06	LOC_Os01g07800	thiol-disulphide oxidoreductase DCC, putative, expressed	-0.25	0.0194348
LOC_Os01g03549	multi-copper oxidase type I family protein, putative, expressed	-1.538	1.83804e-37	LOC_Os02g36210	ent-kaurene synthase, chloroplast precursor, putative, expressed	-0.661	0.00314671	LOC_Os01g07870	ABC transporter family protein, putative, expressed	-0.428	8.98866e-08
LOC_Os01g03570	transcription factor X1, putative, expressed	-0.6	1.23076e-05	LOC_Os02g36220	terpene synthase, putative, expressed	-1.121	0.0012388	LOC_Os01g07890	expressed protein	-0.488	0.0180282
LOC_Os01g03820	C2 domain containing protein, putative, expressed	-0.158	0.0339506	LOC_Os02g36264	terpene synthase, putative, expressed	-0.841	5.92961e-05	LOC_Os01g07960	acyl-protein thioesterase, putative, expressed	-0.228	0.0078653
LOC_Os01g03870	expressed protein	-0.509	0.0201271	LOC_Os02g37030	protein binding protein, putative, expressed	-0.196	0.0102743	LOC_Os01g08020	boron transporter protein, putative, expressed	-0.508	0.00828141
LOC_Os01g03940	expressed protein	-1.237	6.34435e-12	LOC_Os02g37700	lecithin:cholesterol acyltransferase, putative, expressed	-0.969	0.00163185	LOC_Os01g08090	flavonol-3-O-glycoside-7-O-glucosyltransferase 1, putative, expressed	-0.9	1.6156e-07
LOC_Os01g04100	expressed protein	-0.977	2.30437e-07	LOC_Os02g42330	nitrilase, putative, expressed	-0.286	0.0153584	LOC_Os01g08270	aminotransferase, classes I and II, domain containing protein, expressed	-0.312	0.000476576
LOC_Os01g04120	ZOS1-03 - C2H2 zinc finger protein, expressed	-0.363	0.0140758	LOC_Os02g43360	cytochrome b5-like Heme/Steroid binding domain containing protein, expressed	-0.529	0.000281472	LOC_Os01g08320	OsIAA1 - Auxin-responsive Aux/IAA gene family member, expressed	-0.526	2.09724e-05
LOC_Os01g04260	fatty acid hydroxylase, putative, expressed	-1.12	1.83464e-11	LOC_Os02g47510	9-cis-epoxycarotenoid dioxygenase 1, chloroplast precursor, putative, expressed	-0.271	0.0384094	LOC_Os01g08420	EMB2410, putative, expressed	-0.346	4.71492e-05
LOC_Os01g04324	expressed protein	-1.504	6.32047e-12	LOC_Os02g49440	dof zinc finger domain containing protein, putative, expressed	-0.355	0.00251791	LOC_Os01g08440	UDP-glucoronosyl and UDP-glucosyl transferase domain containing protein, expressed	-1.101	1.09152e-08
LOC_Os01g04450	OsWAK2 - OsWAK receptor-like cytoplasmic kinase OsWAK-RLCK, expressed	-0.222	0.0466707	LOC_Os02g51080	FAD binding domain containing protein, expressed	-0.342	0.00804164	LOC_Os01g08830	OsFBDUF1 - F-box and DUF domain containing protein, expressed	-0.152	0.0497646
LOC_Os01g04480	expressed protein	-1.059	2.73833e-05	LOC_Os02g52650	chlorophyll A-B binding protein, putative, expressed	-0.509	0.000441193	LOC_Os01g09000	glutaminyl-tRNA synthetase, putative, expressed	-0.186	0.0208234
LOC_Os01g04550	expressed protein	-1.664	6.26625e-05	LOC_Os02g53180	1-aminocyclopropane-1-carboxylate oxidase protein, putative, expressed	-0.285	0.0416462	LOC_Os01g09190	expressed protein	-0.52	0.0434915
LOC_Os01g04570	Ser/Thr protein kinase, putative, expressed	-1.849	7.50845e-08	LOC_Os02g55060	cytochrome b5-like Heme/Steroid binding domain containing protein, expressed	-0.168	0.0344014	LOC_Os01g09200	AGC_AGC_other_NDRh_TRCd.1 - ACG kinases include homologs to PKA, PKG and PKC, expressed	-0.231	0.0369529
LOC_Os01g04750	B3 DNA binding domain containing protein, expressed	-1.536	0.00366676	LOC_Os02g57010	RNA recognition motif containing protein, putative, expressed	-0.29	0.0367138	LOC_Os01g09246	glycine-rich protein, putative, expressed	-0.354	3.85643e-07
LOC_Os01g04800	B3 DNA binding domain containing protein, expressed	-2.975	8.39598e-29	LOC_Os02g57450	Ser/Thr protein phosphatase family protein, putative, expressed	-0.293	8.55025e-06	LOC_Os01g09310	EMB1895, putative, expressed	-0.573	9.28776e-05
LOC_Os01g04860	DUF647 domain containing protein, putative, expressed	-1.014	3.9236e-24	LOC_Os02g57760	O-methyltransferase, putative, expressed	-0.357	0.00139318	LOC_Os01g09450	OsIAA2 - Auxin-responsive Aux/IAA gene family member, expressed	-0.639	0.00517939
LOC_Os01g04870	WD domain, G-beta repeat domain containing protein, expressed	-1.065	4.94e-25	LOC_Os02g58150	expressed protein	-0.469	2.89986e-08	LOC_Os01g09620	zinc finger/CCCH transcription factor, putative, expressed	-0.456	0.00134067
LOC_Os01g04900	peptidase M50 family protein, putative, expressed	-0.466	1.51422e-05	LOC_Os03g01300	LTPL114 - Protease inhibitor/seed storage/LTP family protein precursor, expressed	-0.69	0.00760954	LOC_Os01g09700	aminotransferase, classes I and II, domain containing protein, expressed	-5.338	2.97833e-14
LOC_Os01g04920	glycosyl transferase, group 1 domain containing protein, expressed	-0.521	6.36259e-05	LOC_Os03g01442	expressed protein	-0.35	0.0265717	LOC_Os01g09760	DIRP family protein, putative, expressed	-0.254	0.0159371
LOC_Os01g04990	mitochondrial carrier protein, putative, expressed	-0.56	3.39421e-05	LOC_Os03g02670	transporter family protein, putative, expressed	-0.783	7.4676e-06	LOC_Os01g09800	BTBA1 - Bric-a-Brac,Tramtrack, Broad Complex BTB domain with Ankyrin repeat region, expressed	-0.439	0.000257661
LOC_Os01g05064	expressed protein	-1.058	3.26244e-08	LOC_Os03g08850	AUXIN SIGNALING F-BOX 2, putative, expressed	-0.369	0.012218	LOC_Os01g09830	OsGrx_A2 - glutaredoxin subgroup III, expressed	-1.252	2.6938e-10
LOC_Os01g05170	expressed protein	-1.277	0.006424	LOC_Os03g10140	ZOS3-04 - C2H2 zinc finger protein, expressed	-0.181	0.0492792	LOC_Os01g10210	lachrymatory factor synthase, putative, expressed	-1.253	9.24571e-06
LOC_Os01g05180	expressed protein	-0.859	2.98902e-06	LOC_Os03g11780	expressed protein	-0.272	0.0163008	LOC_Os01g10280	phosphoribosylaminoimidazole carboxylase, chloroplast precursor, putative, expressed	-0.386	8.95757e-05
LOC_Os01g05289	expressed protein	-0.475	0.00106732	LOC_Os03g14400	cytochrome P450, putative, expressed	-0.229	0.0204274	LOC_Os01g10400	expressed protein	-0.225	0.0373317
LOC_Os01g05310	expressed protein	-1.072	0.0207392	LOC_Os03g14570	expressed protein	-0.18	0.0411168	LOC_Os01g10430	protein kinase family protein, putative, expressed	-0.225	0.026217
LOC_Os01g05500	zinc finger protein, putative, expressed	-0.492	4.70279e-12	LOC_Os03g15460	expressed protein	-0.65	0.00236592	LOC_Os01g10640	expressed protein	-0.855	0.000561267
LOC_Os01g05670	3-oxo-5-alpha-steroid 4-dehydrogenase, putative, expressed	-0.916	1.10638e-34	LOC_Os03g15960	hsp20/alpha crystallin family protein, putative, expressed	-0.556	0.00125813	LOC_Os01g11040	SCAR-like protein 2, putative, expressed	-0.212	0.0124468
LOC_Os01g05800	inner membrane protein, putative, expressed	-0.478	1.08185e-08	LOC_Os03g18770	wound-induced protein WI12, putative, expressed	-0.235	0.0254355	LOC_Os01g11120	CID11, putative, expressed	-0.225	0.00792813
LOC_Os01g05840	oxidoreductase, short chain dehydrogenase/reductase family domain containing family, expressed	-1.485	1.09387e-15	LOC_Os03g19452	SMP-30/Gluconolaconase/LRE domain protein, putative, expressed	-0.337	0.0310329	LOC_Os01g11160	amino acid permease family protein, putative, expressed	-0.514	0.000833152
LOC_Os01g05870	receptor kinase, putative, expressed	-0.902	2.09341e-07	LOC_Os03g21210	endoglucanase, putative, expressed	-0.387	0.0100852	LOC_Os01g11520	RING-H2 finger protein, putative, expressed	-0.341	0.0496468
LOC_Os01g06010	Core histone H2A/H2B/H3/H4 domain containing protein, putative, expressed	-0.512	1.02449e-05	LOC_Os03g22720	expressed protein	-0.507	4.06213e-08	LOC_Os01g11570	GDSL-like lipase/acylhydrolase, putative, expressed	-0.298	0.0206275
LOC_Os01g06020	aspartyl-tRNA synthetase, putative, expressed	-0.467	3.21879e-08	LOC_Os03g25500	cytochrome P450 72A1, putative, expressed	-0.464	0.00170369	LOC_Os01g11650	GDSL-like lipase/acylhydrolase, putative, expressed	-0.311	0.0236978
LOC_Os01g06140	expressed protein	-2.133	9.44593e-06	LOC_Os03g27210	LOL3, putative, expressed	-0.883	1.22819e-05	LOC_Os01g11900	hhH-GPD superfamily base excision DNA repair protein, expressed	-0.285	5.467e-09
LOC_Os01g06150	expressed protein	-3.121	5.28303e-22	LOC_Os03g39860	acyl carrier protein, putative, expressed	-0.459	0.00844378	LOC_Os01g12160	OsGH3.3 - Probable indole-3-acetic acid-amido synthetase, expressed	-0.689	0.000865781
LOC_Os01g06220	gibberellin receptor GID1L2, putative, expressed	-1.196	0.00220298	LOC_Os03g46770	RNA recognition motif containing protein, expressed	-0.161	0.0427423	LOC_Os01g12530	smr domain containing protein, expressed	-0.179	0.0177557
LOC_Os01g06500	PHLOEM 2-LIKE A5, putative, expressed	-0.63	8.47668e-05	LOC_Os03g52239	homeobox domain containing protein, expressed	-0.187	0.0390974	LOC_Os01g12560	3-methyl-2-oxobutanoate hydroxymethyltransferase, putative, expressed	-0.975	2.49786e-05
LOC_Os01g06520	verticillium wilt disease resistance protein, putative, expressed	-2.035	3.02789e-31	LOC_Os03g53520	expressed protein	-0.705	0.00237864	LOC_Os01g12730	ras-related protein, putative, expressed	-0.232	0.00885961
LOC_Os01g07090	5-azacytidine resistance protein azr1, putative, expressed	-1.363	9.32434e-39	LOC_Os03g55720	cytochrome b6f complex subunit, putative, expressed	-0.352	0.0335622	LOC_Os01g12760	cytochrome P450, putative, expressed	-0.764	0.00609906
LOC_Os01g07130	expressed protein	-1.382	0.0210764	LOC_Os03g56580	no apical meristem protein, putative, expressed	-0.522	0.00124146	LOC_Os01g13100	KH domain containing protein, putative, expressed	-0.223	0.0236425
LOC_Os01g07260	expressed protein	-0.993	8.83602e-10	LOC_Os03g58320	indole-3-glycerol phosphate lyase, chloroplast precursor, putative, expressed	-0.766	0.0223681	LOC_Os01g13300	B3 DNA binding domain containing protein, expressed	-0.269	0.0124679
LOC_Os01g07410	growth regulator related protein, putative, expressed	-0.648	8.79252e-05	LOC_Os03g60810	lectin-like receptor kinase, putative, expressed	-0.419	0.015719	LOC_Os01g13370	seven in absentia protein family domain containing protein, expressed	-0.309	0.00754972
LOC_Os01g07500	alliin lyase precursor, putative, expressed	-0.441	0.0150461	LOC_Os03g62370	WD40-like Beta Propeller Repeat family protein, expressed	-0.296	0.00173282	LOC_Os01g13520	auxin response factor 1, putative, expressed	-0.383	0.0022218
LOC_Os01g07600	expressed protein	-0.417	0.0478381	LOC_Os04g02580	expressed protein	-2.961	0.00032182	LOC_Os01g13550	beta-amylase, putative, expressed	-0.227	0.0236337
LOC_Os01g07630	BRASSINOSTEROID INSENSITIVE 1-associated receptor kinase 1 precursor, putative, expressed	-0.796	1.53918e-05	LOC_Os04g04060	dynamin family protein, putative, expressed	-0.351	0.0274022	LOC_Os01g13800	receptor-like protein kinase 5 precursor, putative, expressed	-0.805	2.9818e-21
LOC_Os01g07730	phosphate/phosphoenolpyruvate translocator-related protein, putative, expressed	-0.746	6.37224e-14	LOC_Os04g08350	cysteine synthase, chloroplast/chromoplast precursor, putative, expressed	-0.247	0.0196673	LOC_Os01g14690	Lg106, putative, expressed	-0.243	1.19459e-05
LOC_Os01g07750	expressed protein	-0.52	2.25205e-05	LOC_Os04g08828	cytochrome P450, putative, expressed	-0.64	0.0059208	LOC_Os01g14810	5-nucleotidase domain-containing protein, putative, expressed	-0.216	0.0152634
LOC_Os01g07800	thiol-disulphide oxidoreductase DCC, putative, expressed	-1.091	6.48231e-22	LOC_Os04g09604	O-methyltransferase, putative, expressed	-0.414	0.0461448	LOC_Os01g15020	lissencephaly type-1-like homology motif, putative, expressed	-0.211	0.00024989
LOC_Os01g07870	ABC transporter family protein, putative, expressed	-0.931	3.21056e-31	LOC_Os04g09654	O-methyltransferase, putative, expressed	-0.384	0.0353372	LOC_Os01g15110	syntaxin, putative, expressed	-0.226	0.00133454
LOC_Os01g07890	expressed protein	-0.974	0.000179059	LOC_Os04g11390	expressed protein	-0.42	0.00249215	LOC_Os01g15120	hydrolase, alpha/beta fold family domain containing protein, expressed	-0.151	0.0292102
LOC_Os01g07960	acyl-protein thioesterase, putative, expressed	-0.774	2.05603e-19	LOC_Os04g11400	expressed protein	-0.558	5.53505e-06	LOC_Os01g15490	phosphoadenosine phosphosulfate, putative, expressed	-0.159	0.0425713
LOC_Os01g08020	boron transporter protein, putative, expressed	-2.542	2.14712e-23	LOC_Os04g20164	amine oxidase precursor, putative, expressed	-0.244	0.00761776	LOC_Os01g15580	disease resistance protein RGA2, putative, expressed	-0.52	5.46571e-06
LOC_Os01g08270	aminotransferase, classes I and II, domain containing protein, expressed	-0.483	5.89171e-08	LOC_Os04g21350	flowering promoting factor-like 1, putative, expressed	-0.641	0.0157204	LOC_Os01g15640	no apical meristem protein, putative, expressed	-0.248	0.0368036
LOC_Os01g08280	expressed protein	-0.34	0.00570661	LOC_Os04g21820	OsWAK33 - OsWAK receptor-like protein OsWAK-RLP, expressed	-0.347	0.00270982	LOC_Os01g15970	expressed protein	-0.444	0.0332806
LOC_Os01g08310	serine/threonine protein phosphatase 2A 59 kDa regulatory subunit Bgamma isoform, putative, expressed	-0.545	0.0257675	LOC_Os04g22300	expressed protein	-0.72	0.0110133	LOC_Os01g16060	expressed protein	-0.402	0.0196774
LOC_Os01g08320	OsIAA1 - Auxin-responsive Aux/IAA gene family member, expressed	-0.278	0.0280943	LOC_Os04g25740	expressed protein	-0.414	0.00202383	LOC_Os01g16240	OsCam1-3 - Calmodulin, expressed	-0.268	0.000391518
LOC_Os01g08420	EMB2410, putative, expressed	-0.321	0.000174603	LOC_Os04g33990	harpin-induced protein 1 domain containing protein, expressed	-0.393	0.00736285	LOC_Os01g16260	major facilitator superfamily antiporter, putative, expressed	-0.353	0.00412295
LOC_Os01g08430	expressed protein	-0.194	0.0222738	LOC_Os04g35520	OsAPx7 - Stromal Ascorbate Peroxidase encoding gene 5,8, expressed	-2.522	4.23933e-07	LOC_Os01g16310	glycosyl hydrolase, family 31, putative, expressed	-0.591	0.00802636
LOC_Os01g08510	MAR-binding filament-like protein 1, putative, expressed	-0.799	4.74454e-06	LOC_Os04g38026	transporter family protein, putative, expressed	-0.588	0.000248205	LOC_Os01g16620	expressed protein	-0.162	0.0424157
LOC_Os01g08540	DNA mismatch repair protein MSH6-2, putative, expressed	-0.441	0.00118841	LOC_Os04g42120	N-acetyltransferase ESCO2, putative, expressed	-1.326	0.0142096	LOC_Os01g17010	phospholipid-transporting ATPase, putative, expressed	-0.202	0.0285513
LOC_Os01g08550	aminoacyl-tRNA synthetase, putative, expressed	-0.408	0.00329369	LOC_Os04g45140	DTA2, putative, expressed	-0.17	0.0152796	LOC_Os01g17060	expressed protein	-0.329	0.0061917
LOC_Os01g08660	aquaporin protein, putative, expressed	-0.423	1.33467e-06	LOC_Os04g45200	DNA binding protein, putative, expressed	-0.727	7.40298e-17	LOC_Os01g17170	magnesium-protoporphyrin IX monomethyl ester cyclase,chloroplast precursor, putative, expressed	-0.232	0.0332678
LOC_Os01g08670	expressed protein	-0.965	0.0307403	LOC_Os04g50860	expressed protein	-0.151	0.0404984	LOC_Os01g17320	PPR repeat domain containing protein, putative, expressed	-0.335	0.00722427
LOC_Os01g08830	OsFBDUF1 - F-box and DUF domain containing protein, expressed	-0.393	1.52742e-07	LOC_Os04g52250	LTPL123 - Protease inhibitor/seed storage/LTP family protein precursor, expressed	-0.837	4.33906e-06	LOC_Os01g17390	OsFBX5 - F-box domain containing protein, expressed	-0.339	0.00133726
LOC_Os01g09000	glutaminyl-tRNA synthetase, putative, expressed	-0.646	2.97599e-16	LOC_Os04g53170	bromodomain containing protein, expressed	-0.273	4.01891e-06	LOC_Os01g18850	OsSPL1 - SBP-box gene family member, expressed	-0.18	0.0119345
LOC_Os01g09030	2-aminoethanethiol dioxygenase, putative, expressed	-0.606	3.83166e-05	LOC_Os04g57560	amine oxidase, flavin-containing, domain containing protein, expressed	-0.253	0.0299838	LOC_Os01g19480	kelch motif family protein, putative, expressed	-1.525	0.00194581
LOC_Os01g09190	expressed protein	-3.237	1.90776e-05	LOC_Os05g01560	vacuolar ATP synthase, putative, expressed	-0.187	0.043895	LOC_Os01g20160	OsHKT1;5 - Na+ transporter, expressed	-1.533	0.00538946
LOC_Os01g09246	glycine-rich protein, putative, expressed	-0.321	3.38536e-06	LOC_Os05g02530	glutathione S-transferase, N-terminal domain containing protein, expressed	-0.315	0.00258664	LOC_Os01g20830	heavy metal-associated domain containing protein, expressed	-1.037	1.63302e-10
LOC_Os01g09252	WD domain, G-beta repeat domain containing protein, expressed	-0.357	2.61952e-06	LOC_Os05g03140	tetraspanin family protein, putative, expressed	-0.287	0.0275939	LOC_Os01g21120	AP2 domain containing protein, expressed	-0.741	0.000933201
LOC_Os01g09280	myb-related transcription activator, putative, expressed	-0.276	0.0294441	LOC_Os05g05550	expressed protein	-1.951	3.51872e-08	LOC_Os01g21450	expressed protein	-0.172	0.0207357
LOC_Os01g09305	EMB1895, putative, expressed	-0.732	4.167e-05	LOC_Os05g06320	ethylene receptor, putative, expressed	-0.466	1.60595e-06	LOC_Os01g22249	peroxidase precursor, putative, expressed	-4.785	3.69238e-13
LOC_Os01g09310	EMB1895, putative, expressed	-0.947	1.21174e-09	LOC_Os05g06780	LTPL104 - Protease inhibitor/seed storage/LTP family protein precursor, expressed	-0.48	0.00819607	LOC_Os01g22510	cyclase/dehydrase family protein, expressed	-0.431	2.85327e-06
LOC_Os01g09320	NADP-dependent malic enzyme, chloroplast precursor, putative, expressed	-0.339	0.0243568	LOC_Os05g13620	RNA recognition motif containing protein, putative, expressed	-0.479	0.040559	LOC_Os01g22900	neutral/alkaline invertase, putative, expressed	-0.602	0.00147345
LOC_Os01g09370	ankyrin repeat domain-containing protein 28, putative, expressed	-0.62	2.79558e-05	LOC_Os05g18280	kelch domain containing protein, putative, expressed	-0.499	0.0110991	LOC_Os01g22980	OsSCP3 - Putative Serine Carboxypeptidase homologue, expressed	-1.331	2.14657e-12
LOC_Os01g09410	expressed protein	-0.906	2.19913e-10	LOC_Os05g24650	DUF567 domain containing protein, putative, expressed	-0.263	0.0196673	LOC_Os01g23680	rossmann fold nucleotide-binding protein involved in DNA uptake, putative, expressed	-0.241	0.00621584
LOC_Os01g09430	expressed protein	-0.384	0.000806674	LOC_Os05g27930	AP2 domain containing protein, expressed	-0.119	0.0458594	LOC_Os01g24060	importin subunit alpha, putative, expressed	-0.269	0.00253781
LOC_Os01g09450	OsIAA2 - Auxin-responsive Aux/IAA gene family member, expressed	-1.026	5.43648e-05	LOC_Os05g32210	NAD kinase, putative, expressed	-0.263	0.0162973	LOC_Os01g24750	Ser/Thr protein phosphatase family protein, putative, expressed	-0.314	0.00897269
LOC_Os01g09620	zinc finger/CCCH transcription factor, putative, expressed	-0.71	2.4594e-06	LOC_Os05g32460	VQ domain containing protein, putative, expressed	-0.424	0.0325398	LOC_Os01g24780	cytochrome P450, putative, expressed	-0.738	3.42799e-06
LOC_Os01g09740	F-box/LRR-repeat protein, putative, expressed	-0.721	1.2829e-06	LOC_Os05g32820	peptide-N4-asparagine amidase A, putative, expressed	-0.225	0.0314847	LOC_Os01g25010	flavonol synthase/flavanone 3-hydroxylase, putative, expressed	-0.927	0.000198914
LOC_Os01g09760	DIRP family protein, putative, expressed	-0.486	9.86554e-06	LOC_Os05g40000	expressed protein	-1.92	1.79552e-07	LOC_Os01g25386	multidrug resistance-associated protein, putative, expressed	-0.265	0.00211673
LOC_Os01g09800	BTBA1 - Bric-a-Brac,Tramtrack, Broad Complex BTB domain with Ankyrin repeat region, expressed	-0.262	0.036944	LOC_Os05g40890	expressed protein	-0.64	0.000198142	LOC_Os01g25484	ferredoxin--nitrite reductase, putative, expressed	-1.009	4.98346e-18
LOC_Os01g09830	OsGrx_A2 - glutaredoxin subgroup III, expressed	-1.405	1.10634e-13	LOC_Os05g42040	UDP-glucoronosyl and UDP-glucosyl transferase domain containing protein, expressed	-0.326	0.023743	LOC_Os01g25720	disease resistance protein RGA4, putative, expressed	-0.698	6.21879e-13
LOC_Os01g10040	cytochrome P450, putative, expressed	-1.247	1.04295e-11	LOC_Os05g45990	OsFBX171 - F-box domain containing protein, expressed	-0.272	0.0482471	LOC_Os01g25820	respiratory burst oxidase, putative, expressed	-0.331	0.00298551
LOC_Os01g10210	lachrymatory factor synthase, putative, expressed	-2.784	1.0206e-20	LOC_Os05g46950	expressed protein	-0.989	7.27187e-05	LOC_Os01g25880	dephospho-CoA kinase, putative, expressed	-0.177	0.0415026
LOC_Os01g10280	phosphoribosylaminoimidazole carboxylase, chloroplast precursor, putative, expressed	-0.683	4.49194e-12	LOC_Os05g49890	ras-related protein, putative, expressed	-0.207	0.00663196	LOC_Os01g26280	OsWAK8 - OsWAK receptor-like protein kinase, expressed	-0.931	1.74402e-15
LOC_Os01g10300	expressed protein	-0.327	0.0291703	LOC_Os06g01440	integral membrane protein, putative, expressed	-0.189	0.0310329	LOC_Os01g27940	cyclin-L1-1, putative, expressed	-0.237	0.00166173
LOC_Os01g10400	expressed protein	-0.388	0.000631521	LOC_Os06g01790	expressed protein	-0.602	0.000295278	LOC_Os01g28989	expressed protein	-0.191	0.0335597
LOC_Os01g10430	protein kinase family protein, putative, expressed	-0.541	2.32557e-07	LOC_Os06g02550	CPuORF21 - conserved peptide uORF-containing transcript, expressed	-0.144	0.0102381	LOC_Os01g29230	expressed protein	-0.209	0.0116289
LOC_Os01g10440	xylosyltransferase, putative, expressed	-1.104	4.88777e-07	LOC_Os06g02780	aspartic protease, putative, expressed	-0.521	0.014834	LOC_Os01g29330	expressed protein	-0.527	0.0225979
LOC_Os01g10450	protein kinase domain containing protein, expressed	-1.114	2.06353e-12	LOC_Os06g02930	expressed protein	-0.291	0.0401172	LOC_Os01g29469	dual specificity protein phosphatase, putative, expressed	-0.247	0.0259754
LOC_Os01g10530	expressed protein	-0.176	0.044412	LOC_Os06g05050	OsWAK61 - OsWAK receptor-like protein kinase, expressed	-2.108	8.25547e-05	LOC_Os01g31870	natural resistance-associated macrophage protein, putative, expressed	-0.513	3.7666e-05
LOC_Os01g10640	expressed protein	-4.043	2.60544e-25	LOC_Os06g06960	S-locus-like receptor protein kinase, putative, expressed	-0.311	0.0280029	LOC_Os01g31940	purine permease, putative, expressed	-0.305	0.0311908
LOC_Os01g10680	GIL1, putative, expressed	-0.367	0.00497844	LOC_Os06g10510	oxidoreductase/ transition metal ion binding protein, putative, expressed	-0.292	0.0496589	LOC_Os01g32280	transmembrane protein, putative, expressed	-0.196	0.0377746
LOC_Os01g10790	WD domain, G-beta repeat domain containing protein, expressed	-0.242	0.0204622	LOC_Os06g12320	transmembrane amino acid transporter protein, putative, expressed	-0.264	0.0414165	LOC_Os01g32460	expressed protein	-0.633	0.00275484
LOC_Os01g10810	rho termination factor, N-terminal domain containing protein, expressed	-2.285	7.09368e-11	LOC_Os06g14510	glucose-6-phosphate isomerase, putative, expressed	-0.287	0.000295278	LOC_Os01g34790	expressed protein	-0.407	0.0255657
LOC_Os01g11040	SCAR-like protein 2, putative, expressed	-0.239	0.0059959	LOC_Os06g16030	amidase family protein, putative, expressed	-0.388	0.0220253	LOC_Os01g34850	OsHKT2;3 - Na+ transporter, expressed	-1.226	0.00285985
LOC_Os01g11054	phosphoenolpyruvate carboxylase, putative, expressed	-0.791	9.92543e-16	LOC_Os06g20790	SAM dependent carboxyl methyltransferase, putative, expressed	-1.28	5.13583e-06	LOC_Os01g34970	MDR-like ABC transporter, putative, expressed	-1.047	0.000586376
LOC_Os01g11120	CID11, putative, expressed	-0.409	1.64483e-06	LOC_Os06g30750	reticulon domain containing protein, putative, expressed	-0.263	0.00130083	LOC_Os01g35040	ZOS1-09 - C2H2 zinc finger protein, expressed	-0.198	0.0383835
LOC_Os01g11160	amino acid permease family protein, putative, expressed	-1.589	1.09789e-21	LOC_Os06g37300	cytochrome P450, putative, expressed	-0.625	0.00316355	LOC_Os01g35330	circumsporozoite protein precursor, putative, expressed	-0.715	5.50184e-06
LOC_Os01g11250	potassium channel KAT1, putative, expressed	-0.44	8.23807e-05	LOC_Os06g38120	low-affinity cation transporter, putative, expressed	-1.663	0.00237017	LOC_Os01g35789	expressed protein	-0.261	0.0188073
LOC_Os01g11520	RING-H2 finger protein, putative, expressed	-0.748	0.00082865	LOC_Os06g38450	vignain precursor, putative, expressed	-0.647	0.00169887	LOC_Os01g36070	nodulin MtN3 family protein, putative, expressed	-1.375	4.15254e-06
LOC_Os01g11580	bromodomain containing protein, expressed	-0.197	0.0475819	LOC_Os06g40120	SPX domain containing protein, putative, expressed	-0.276	0.0168888	LOC_Os01g36080	protein phosphatase 2C containing protein, expressed	-0.242	0.0130302
LOC_Os01g11590	uncharacterized protein HI0077, putative, expressed	-0.92	3.85668e-38	LOC_Os06g40180	phospholipase D, putative, expressed	-0.658	0.0102381	LOC_Os01g36580	auxin-induced protein 5NG4, putative, expressed	-1.371	4.81336e-05
LOC_Os01g11650	GDSL-like lipase/acylhydrolase, putative, expressed	-0.399	0.00870583	LOC_Os06g43350	cytochrome P450, putative, expressed	-1.069	8.85889e-05	LOC_Os01g37050	ribonuclease III domain protein, putative, expressed	-0.639	2.14331e-09
LOC_Os01g11670	OsSCP2 - Putative Serine Carboxypeptidase homologue, expressed	-1.433	4.68254e-08	LOC_Os07g02100	flavin-containing monooxygenase family protein, putative, expressed	-0.376	0.0142175	LOC_Os01g37910	vacuolar-processing enzyme precursor, putative, expressed	-1.049	4.81264e-16
LOC_Os01g11860	DJ-1 family protein, putative, expressed	-2.067	1.61724e-11	LOC_Os07g02120	flavin-containing monooxygenase family protein, putative, expressed	-1.394	3.39552e-10	LOC_Os01g38229	peptidyl-prolyl isomerase, putative, expressed	-0.338	8.23374e-06
LOC_Os01g11880	DJ-1 family protein, putative, expressed	-0.666	1.60758e-10	LOC_Os07g02460	expressed protein	-0.455	0.0399136	LOC_Os01g38359	peptidyl-prolyl cis-trans isomerase, FKBP-type, putative, expressed	-1.259	1.95125e-08
LOC_Os01g11900	hhH-GPD superfamily base excision DNA repair protein, expressed	-0.154	0.00202119	LOC_Os07g03030	expressed protein	-0.48	0.0114701	LOC_Os01g38480	GA18326-PA, putative, expressed	-0.156	0.0312421
LOC_Os01g11946	ABC transporter, ATP-binding protein, putative, expressed	-0.145	0.042447	LOC_Os07g04990	oxidoreductase, aldo/keto reductase family protein, putative, expressed	-0.507	1.48565e-06	LOC_Os01g38610	helix-loop-helix DNA-binding domain containing protein, expressed	-1.992	8.20663e-05
LOC_Os01g11952	histone-lysine N-methyltransferase ATX5, putative, expressed	-0.592	2.6493e-06	LOC_Os07g10630	expressed protein	-0.294	0.0478374	LOC_Os01g38950	CK1_CaseinKinase_1.2 - CK1 includes the casein kinase 1 kinases, expressed	-0.132	0.0251584
LOC_Os01g11960	histone-lysine N-methyltransferase ATX5, putative, expressed	-0.217	0.0413118	LOC_Os07g17970	AMP-binding domain containing protein, expressed	-0.825	4.00956e-07	LOC_Os01g38970	carbamoyl-phosphate synthase large chain, putative, expressed	-0.223	0.00148653
LOC_Os01g12130	nodulin MtN3 family protein, putative, expressed	-2.022	5.27403e-14	LOC_Os07g18230	lectin-like receptor kinase, putative, expressed	-1.139	6.05505e-09	LOC_Os01g39000	ZmGR2c, putative, expressed	-0.267	0.000776781
LOC_Os01g12160	OsGH3.3 - Probable indole-3-acetic acid-amido synthetase, expressed	-1.864	9.90904e-16	LOC_Os07g18240	lectin-like receptor kinase, putative, expressed	-0.823	0.000880505	LOC_Os01g39260	OsFtsH5 FtsH protease, homologue of AtFtsH4, expressed	-0.183	0.00174543
LOC_Os01g12180	expressed protein	-0.466	0.00188091	LOC_Os07g23120	expressed protein	-0.428	0.0379513	LOC_Os01g39770	calcineurin B, putative, expressed	-1.105	3.35412e-07
LOC_Os01g12200	expressed protein	-0.2	0.00580778	LOC_Os07g29410	thioredoxin, putative, expressed	-0.23	0.0107868	LOC_Os01g40340	SIT4 phosphatase-associated protein domain containing protein, expressed	-0.144	0.0138514
LOC_Os01g12390	inactive receptor kinase At2g26730 precursor, putative, expressed	-0.699	7.28802e-08	LOC_Os07g33270	DUF584 domain containing protein, putative, expressed	-0.66	0.00146289	LOC_Os01g40630	uncharacterized protein PA4923, putative, expressed	-0.914	2.60606e-08
LOC_Os01g12400	S-locus lectin protein kinase family protein, putative, expressed	-0.748	4.89638e-09	LOC_Os07g40450	expressed protein	-0.193	0.0450207	LOC_Os01g40870	aldehyde dehydrogenase, putative, expressed	-0.271	0.0416034
LOC_Os01g12530	smr domain containing protein, expressed	-0.364	7.77573e-07	LOC_Os07g41280	6-phosphogluconolactonase, putative, expressed	-0.314	0.041403	LOC_Os01g41430	UDP-glucoronosyl and UDP-glucosyl transferase, putative, expressed	-0.429	0.0313558
LOC_Os01g12550	expressed protein	-0.442	7.22815e-05	LOC_Os07g41370	OsMADS18 - MADS-box family gene with MIKCc type-box, expressed	-0.348	0.00910399	LOC_Os01g41900	Myb transcription factor, putative, expressed	-0.644	0.00178685
LOC_Os01g12560	3-methyl-2-oxobutanoate hydroxymethyltransferase, putative, expressed	-0.427	0.0397543	LOC_Os07g43560	TKL_IRAK_DUF26-lc.24 - DUF26 kinases have homology to DUF26 containing loci, expressed	-0.245	0.04969	LOC_Os01g41990	OsCML12 - Calmodulin-related calcium sensor protein, expressed	-0.403	0.0218015
LOC_Os01g12640	expressed protein	-1.834	0.00713761	LOC_Os07g43570	TKL_IRAK_DUF26-lc.25 - DUF26 kinases have homology to DUF26 containing loci, expressed	-0.274	0.0384595	LOC_Os01g42140	expressed protein	-0.357	0.0237559
LOC_Os01g12730	ras-related protein, putative, expressed	-0.356	6.31302e-05	LOC_Os07g43740	zinc finger, C3HC4 type domain containing protein, expressed	-0.295	0.0312428	LOC_Os01g42260	transcriptional corepressor LEUNIG, putative, expressed	-0.208	0.00358571
LOC_Os01g12740	cytochrome P450, putative, expressed	-0.618	0.000156103	LOC_Os07g48040	peroxidase precursor, putative, expressed	-0.255	0.0444942	LOC_Os01g42490	endonuclease/exonuclease/phosphatase family domain containing protein, expressed	-0.297	0.00133229
LOC_Os01g12750	cytochrome P450, putative, expressed	-0.291	0.0277856	LOC_Os07g48490	stress responsive protein, putative, expressed	-0.231	0.0282346	LOC_Os01g42780	cysteine proteinase EP-B 2 precursor, putative, expressed	-0.593	0.0342289
LOC_Os01g12770	cytochrome P450, putative, expressed	-1.588	7.55828e-16	LOC_Os08g01890	DNA binding protein, putative, expressed	-0.219	0.0358494	LOC_Os01g42800	MEE18, putative, expressed	-0.177	0.033977
LOC_Os01g12830	erythronate-4-phosphate dehydrogenase domain containing protein, expressed	-0.83	5.30133e-14	LOC_Os08g08592	expressed protein	-0.658	0.000758217	LOC_Os01g43020	CTP synthase, putative, expressed	-0.529	1.05744e-09
LOC_Os01g12840	expressed protein	-0.394	0.000169533	LOC_Os08g09200	aconitate hydratase protein, putative, expressed	-0.171	0.0318749	LOC_Os01g43030	tetratricopeptide repeat domain containing protein, expressed	-0.122	0.0411717
LOC_Os01g12950	ubiquitin-conjugating enzyme, putative, expressed	-0.324	0.0365992	LOC_Os08g09340	bromodomain containing protein, expressed	-0.238	0.0204268	LOC_Os01g43150	OsFtsH9 FtsH protease, homologue of AtFtsH11, expressed	-0.308	0.000142178
LOC_Os01g13030	OsIAA3 - Auxin-responsive Aux/IAA gene family member, expressed	-0.583	7.19316e-10	LOC_Os08g10510	aminotransferase, putative, expressed	-0.25	0.0321274	LOC_Os01g43230	expressed protein	-1.787	1.06215e-07
LOC_Os01g13060	CK1_CaseinKinase_1.1 - CK1 includes the casein kinase 1 kinases, expressed	-0.545	5.49839e-09	LOC_Os08g15149	oxidoreductase, 2OG-Fe oxygenase family protein, expressed	-0.64	0.000492545	LOC_Os01g43380	glycosyltransferase family protein 1, putative, expressed	-0.262	0.0222675
LOC_Os01g13100	KH domain containing protein, putative, expressed	-0.487	1.54358e-06	LOC_Os08g26220	expressed protein	-0.651	0.0168943	LOC_Os01g43520	neutral ceramidase precursor, putative, expressed	-0.339	0.00013661
LOC_Os01g13120	aquaporin protein, putative, expressed	-2.647	1.024e-11	LOC_Os08g27860	EARLY flowering protein, putative, expressed	-0.474	0.00540212	LOC_Os01g43680	CPuORF29 - conserved peptide uORF-containing transcript, expressed	-0.41	2.09495e-08
LOC_Os01g13160	expressed protein	-0.223	0.0069029	LOC_Os08g31510	DUF581 domain containing protein, expressed	-0.329	0.0351395	LOC_Os01g43844	cytochrome P450 72A1, putative, expressed	-0.311	0.00326245
LOC_Os01g13210	salt stress root protein RS1, putative, expressed	-0.814	5.73113e-22	LOC_Os08g39694	cytochrome P450, putative, expressed	-0.317	0.00236206	LOC_Os01g44390	MYB family transcription factor, putative, expressed	-0.697	0.000316736
LOC_Os01g13300	B3 DNA binding domain containing protein, expressed	-0.509	4.29415e-06	LOC_Os08g43190	dehydrogenase, putative, expressed	-0.21	0.0160592	LOC_Os01g45439	expressed protein	-0.351	0.00058131
LOC_Os01g13320	pectinesterase, putative, expressed	-1.468	2.822e-14	LOC_Os08g45080	expressed protein	-0.156	0.0377591	LOC_Os01g45750	bile acid sodium symporter family protein, putative, expressed	-0.762	1.56779e-12
LOC_Os01g13350	25.3 kDa vesicle transport protein, putative, expressed	-0.353	0.00601702	LOC_Os09g06719	expressed protein	-0.432	0.01427	LOC_Os01g46130	expressed protein	-0.44	0.0341421
LOC_Os01g13370	seven in absentia protein family domain containing protein, expressed	-0.789	2.58058e-10	LOC_Os09g09930	heavy metal transport/detoxification protein, putative, expressed	-0.198	0.0467462	LOC_Os01g46140	expressed protein	-0.412	0.0348453
LOC_Os01g13390	expressed protein	-2.001	1.34796e-23	LOC_Os09g10340	cytochrome P450, putative, expressed	-3.712	4.30486e-06	LOC_Os01g46169	GDSL-like lipase/acylhydrolase, putative, expressed	-1.115	1.64777e-15
LOC_Os01g13480	glutaredoxin, putative, expressed	-0.737	1.68879e-11	LOC_Os09g13470	plant protein of unknown function domain containing protein, expressed	-0.594	0.000613243	LOC_Os01g46610	dehydrogenase, putative, expressed	-0.299	1.45208e-06
LOC_Os01g13520	auxin response factor 1, putative, expressed	-2.052	1.69263e-50	LOC_Os09g17630	receptor-like protein kinase 2, putative, expressed	-0.381	0.0281259	LOC_Os01g46700	SET domain containing protein, expressed	-0.164	0.0399463
LOC_Os01g13540	NIN, putative, expressed	-0.414	3.20272e-05	LOC_Os09g24820	ZF-HD protein dimerisation region containing protein, expressed	-0.257	0.013613	LOC_Os01g46720	expressed protein	-0.448	0.000198671
LOC_Os01g13550	beta-amylase, putative, expressed	-0.341	0.000945528	LOC_Os09g24900	methyltransferase, putative, expressed	-0.314	0.0388116	LOC_Os01g46750	AMP-binding enzyme, putative, expressed	-0.29	8.49483e-06
LOC_Os01g13570	phosphoglycerate mutase, putative, expressed	-0.941	1.05133e-18	LOC_Os09g25150	cinnamoyl-CoA reductase, putative, expressed	-0.271	0.0469649	LOC_Os01g46810	viral A-type inclusion protein repeat containing protein, expressed	-0.748	1.0745e-10
LOC_Os01g13660	expressed protein	-0.362	0.00104585	LOC_Os09g25650	GEX2, putative, expressed	-0.814	0.0204268	LOC_Os01g46840	expressed protein	-0.409	0.0132963
LOC_Os01g13770	DUF250 domain containing protein, putative, expressed	-1.006	1.23121e-20	LOC_Os09g28620	gibberellin receptor GID1L2, putative, expressed	-0.429	0.00445542	LOC_Os01g46926	ubiquitin-conjugating enzyme, putative, expressed	-0.545	9.64972e-09
LOC_Os01g13780	expressed protein	-0.811	0.00112027	LOC_Os09g28630	gibberellin receptor, putative, expressed	-0.457	0.000542721	LOC_Os01g47050	OsFBK1 - F-box domain and kelch repeat containing protein, expressed	-2.075	2.69162e-06
LOC_Os01g13800	receptor-like protein kinase 5 precursor, putative, expressed	-0.643	1.34275e-14	LOC_Os09g28640	gibberellin receptor GID1L2, putative, expressed	-0.359	0.0205091	LOC_Os01g47080	pyruvate kinase, putative, expressed	-0.255	0.0469385
LOC_Os01g14690	Lg106, putative, expressed	-0.206	0.000190272	LOC_Os09g28650	gibberellin receptor, putative, expressed	-0.597	0.00417801	LOC_Os01g47340	iron-sulfur cluster assembly enzyme ISCU, mitochondrial precursor, putative, expressed	-0.175	0.00974503
LOC_Os01g14810	5-nucleotidase domain-containing protein, putative, expressed	-1.164	1.42067e-38	LOC_Os09g28740	gibberellin receptor GID1L2, putative, expressed	-0.28	0.025636	LOC_Os01g47630	expressed protein	-0.864	4.62019e-06
LOC_Os01g14820	expressed protein	-0.211	0.0379627	LOC_Os09g35970	6-phosphogluconolactonase, putative, expressed	-0.191	0.00499469	LOC_Os01g47820	S-locus-like receptor protein kinase, putative, expressed	-0.813	0.00189355
LOC_Os01g14890	expressed protein	-0.939	4.64447e-12	LOC_Os09g36520	ki1 protein, putative, expressed	-0.361	0.00971571	LOC_Os01g47900	S-locus-like receptor protein kinase, putative, expressed	-2.281	1.1646e-23
LOC_Os01g14932	NAK-like ser/thr protein kinase, putative, expressed	-0.25	0.000339385	LOC_Os09g36580	thaumatin, putative, expressed	-0.35	0.00644722	LOC_Os01g48000	S-locus-like receptor protein kinase, putative, expressed	-1.218	1.90709e-06
LOC_Os01g15020	lissencephaly type-1-like homology motif, putative, expressed	-0.377	1.32224e-11	LOC_Os09g36680	ribonuclease T2 family domain containing protein, expressed	-1.375	0.00183355	LOC_Os01g48010	expressed protein	-0.698	0.00713164
LOC_Os01g15120	hydrolase, alpha/beta fold family domain containing protein, expressed	-0.546	7.51369e-17	LOC_Os09g37710	NIN, putative, expressed	-0.295	0.00268668	LOC_Os01g48180	DDT domain containing protein, putative, expressed	-0.306	2.53442e-05
LOC_Os01g15470	protein kinase, putative, expressed	-0.223	0.0015999	LOC_Os10g04730	TKL_IRAK_DUF26-la.6 - DUF26 kinases have homology to DUF26 containing loci, expressed	-0.365	0.0184952	LOC_Os01g48330	protein kinase domain containing protein, expressed	-0.208	0.00559102
LOC_Os01g15490	phosphoadenosine phosphosulfate, putative, expressed	-0.474	3.07297e-10	LOC_Os10g05490	cytochrome P450, putative, expressed	-0.486	0.0296778	LOC_Os01g48370	OsFBT1 - F-box and tubby domain containing protein, expressed	-0.218	0.0111226
LOC_Os01g15580	disease resistance protein RGA2, putative, expressed	-0.746	1.00999e-10	LOC_Os10g09684	expressed protein	-1.28	0.0017551	LOC_Os01g48390	expressed protein	-1.513	1.2354e-23
LOC_Os01g15790	expressed protein	-0.666	1.96135e-07	LOC_Os10g14180	expressed protein	-0.755	0.000205709	LOC_Os01g48444	OsIAA5 - Auxin-responsive Aux/IAA gene family member, expressed	-0.221	0.00128487
LOC_Os01g16060	expressed protein	-1.201	7.17173e-09	LOC_Os10g34520	mitosis protein dim1, putative, expressed	-0.122	0.0496137	LOC_Os01g48790	YT521-B-like family domain containing protein, expressed	-0.163	0.0399431
LOC_Os01g16240	OsCam1-3 - Calmodulin, expressed	-0.171	0.0271421	LOC_Os10g35110	alpha-galactosidase precursor, putative, expressed	-0.195	0.0359429	LOC_Os01g48874	wax synthase, putative, expressed	-0.461	2.66191e-05
LOC_Os01g16260	major facilitator superfamily antiporter, putative, expressed	-0.597	3.79175e-06	LOC_Os10g41550	beta-amylase, putative, expressed	-0.376	0.0418659	LOC_Os01g48990	uncharacterized kinase mug58, putative, expressed	-0.377	3.25411e-07
LOC_Os01g16290	DNA gyrase subunit B, chloroplast/mitochondrial precursor, putative, expressed	-0.625	1.51205e-09	LOC_Os11g01010	autophagy-related protein 8D, putative, expressed	-4.996	1.71271e-05	LOC_Os01g49320	glycosyl hydrolase, putative, expressed	-1.339	6.06339e-07
LOC_Os01g16340	expressed protein	-0.765	8.14114e-08	LOC_Os11g01020	RNA recognition motif containing protein, putative, expressed	-5.513	1.96836e-22	LOC_Os01g49510	OsPOP3 - Putative Prolyl Oligopeptidase homologue, expressed	-0.37	3.39569e-05
LOC_Os01g16414	actin, putative, expressed	-0.358	0.000225887	LOC_Os11g02400	LTPL8 - Protease inhibitor/seed storage/LTP family protein precursor, expressed	-0.326	0.0131514	LOC_Os01g49770	zinc finger, C3HC4 type domain containing protein, expressed	-0.409	0.000127119
LOC_Os01g16620	expressed protein	-0.418	5.26989e-08	LOC_Os11g04460	calcium-transporting ATPase, plasma membrane-type, putative, expressed	-0.219	0.0180539	LOC_Os01g49830	B3 DNA binding domain containing protein, expressed	-0.295	0.0295045
LOC_Os01g16714	flavin monooxygenase, putative, expressed	-1.239	0.00485662	LOC_Os11g07580	expressed protein	-0.298	0.0439928	LOC_Os01g49940	ESP4, putative, expressed	-0.165	0.015239
LOC_Os01g17000	expressed protein	-0.495	0.00171582	LOC_Os11g07922	short chain dehydrogenase/reductase protein, putative, expressed	-0.293	0.0261426	LOC_Os01g50080	MDR-like ABC transporter, putative, expressed	-0.267	0.0351293
LOC_Os01g17010	phospholipid-transporting ATPase, putative, expressed	-0.411	1.19907e-05	LOC_Os11g08569	cycloartenol synthase, putative, expressed	-0.933	0.000648738	LOC_Os01g50100	ABC transporter, ATP-binding protein, putative, expressed	-0.463	0.0104271
LOC_Os01g17060	expressed protein	-0.594	3.01361e-06	LOC_Os11g08660	TOPBP1A - Similar to DNA replication protein TOPBP1 from, expressed	-0.919	8.57002e-13	LOC_Os01g50170	eukaryotic aspartyl protease domain containing protein, expressed	-0.794	3.1464e-05
LOC_Os01g17065	expressed protein	-0.457	0.0453762	LOC_Os11g14180	expressed protein	-0.265	0.00910399	LOC_Os01g50460	nodulin MtN3 family protein, putative, expressed	-1.017	0.00026131
LOC_Os01g17070	OsDegp1 - Putative Deg protease homologue, expressed	-0.649	2.14167e-06	LOC_Os11g20330	expressed protein	-0.62	0.000880505	LOC_Os01g50830	expressed protein	-0.303	0.0319553
LOC_Os01g17150	plastid-specific 50S ribosomal protein 5, chloroplast precursor, putative, expressed	-0.596	1.49621e-07	LOC_Os11g29370	haloacid dehalogenase-like hydrolase family protein, putative, expressed	-0.191	0.0258902	LOC_Os01g50940	helix-loop-helix DNA-binding domain containing protein, expressed	-0.989	0.0130564
LOC_Os01g17170	magnesium-protoporphyrin IX monomethyl ester cyclase,chloroplast precursor, putative, expressed	-1.519	5.67351e-40	LOC_Os11g34110	heparan-alpha-glucosaminide N-acetyltransferase, putative, expressed	-0.496	0.0147574	LOC_Os01g51200	CK1_CaseinKinase_1.3 - CK1 includes the casein kinase 1 kinases, expressed	-0.156	0.0226631
LOC_Os01g17214	major facilitator superfamily antiporter, putative, expressed	-1.797	2.33389e-24	LOC_Os11g34460	OsFBO10 - F-box and other domain containing protein, expressed	-0.273	0.00348851	LOC_Os01g51250	mitochondrial carrier protein, putative, expressed	-0.271	0.00135331
LOC_Os01g17260	transcription factor, putative, expressed	-0.254	0.00304006	LOC_Os11g34810	expressed protein	-0.291	0.00467674	LOC_Os01g51290	protein kinase family protein, putative, expressed	-0.484	1.36245e-05
LOC_Os01g17390	OsFBX5 - F-box domain containing protein, expressed	-1.179	2.63949e-27	LOC_Os11g47240	leucine-rich repeat receptor protein kinase EXS precursor, putative, expressed	-0.292	0.0257956	LOC_Os01g51410	glycine dehydrogenase, putative, expressed	-0.367	0.0114818
LOC_Os01g18320	protoporphyrinogen oxidase, chloroplast precursor, putative, expressed	-0.695	7.18799e-06	LOC_Os12g02330	LTPL13 - Protease inhibitor/seed storage/LTP family protein precursor, expressed	-0.459	0.000592378	LOC_Os01g51430	green ripe-like, putative, expressed	-0.258	0.0462416
LOC_Os01g18640	aminotransferase, putative, expressed	-0.169	0.0320321	LOC_Os12g02980	nucleoside-triphosphatase, putative, expressed	-0.284	0.0443867	LOC_Os01g51640	expressed protein	-0.173	0.0370041
LOC_Os01g18840	IF, putative, expressed	-1.298	1.76522e-09	LOC_Os12g03899	major facilitator superfamily antiporter, putative, expressed	-0.612	0.000867568	LOC_Os01g51890	endonuclease/exonuclease/phosphatase family domain containing protein, expressed	-0.378	6.58564e-05
LOC_Os01g18850	OsSPL1 - SBP-box gene family member, expressed	-0.317	5.95581e-06	LOC_Os12g05890	expressed protein	-0.433	0.0368144	LOC_Os01g51920	phosphotransferase, putative, expressed	-0.38	0.0111217
LOC_Os01g19140	O-sialoglycoprotein endopeptidase, putative, expressed	-1.05	7.12674e-17	LOC_Os12g07210	expressed protein	-0.646	0.000995668	LOC_Os01g52160	heavy metal-associated domain containing protein, expressed	-0.774	0.000897541
LOC_Os01g19410	expressed protein	-0.269	0.00741716	LOC_Os12g08260	dehydrogenase E1 component domain containing protein, expressed	-0.453	0.000165442	LOC_Os01g52170	expressed protein	-0.342	0.000139585
LOC_Os01g19480	kelch motif family protein, putative, expressed	-3.729	2.98004e-06	LOC_Os12g08550	expressed protein	-0.506	0.0446007	LOC_Os01g52304	NB-ARC domain containing protein, expressed	-0.266	0.0431684
LOC_Os01g19740	calvin cycle protein CP12, putative, expressed	-0.272	0.000948115	LOC_Os12g12580	NADP-dependent oxidoreductase, putative, expressed	-0.303	0.041533	LOC_Os01g52500	NADP-dependent malic enzyme, putative, expressed	-0.654	1.82812e-14
LOC_Os01g19880	expressed protein	-2.649	0.000152989	LOC_Os12g13174	expressed protein	-0.379	0.0102743	LOC_Os01g52550	ABC transporter, ATP-binding protein, putative, expressed	-0.284	0.0130474
LOC_Os01g20120	expressed protein	-0.443	2.59899e-05	LOC_Os12g13550	NBS-LRR disease resistance protein, putative, expressed	-0.793	9.98433e-06	LOC_Os01g52640	suppressor of phythchrome A, putative, expressed	-0.257	0.00656915
LOC_Os01g20160	OsHKT1;5 - Na+ transporter, expressed	-2.821	0.000991483	LOC_Os12g16200	glutathione synthetase, chloroplast precursor, putative, expressed	-0.239	0.0268183	LOC_Os01g52750	OsSub3 - Putative Subtilisin homologue, expressed	-0.725	5.54271e-05
LOC_Os01g20830	heavy metal-associated domain containing protein, expressed	-3.05	5.70511e-79	LOC_Os12g16250	nmrA-like family domain containing protein, expressed	-0.611	0.00251071	LOC_Os01g52920	expressed protein	-0.322	0.010368
LOC_Os01g20880	OsWAK3 - OsWAK receptor-like cytoplasmic kinase OsWAK-RLCK, expressed	-0.741	5.38257e-08	LOC_Os12g16520	wall-associated receptor kinase 3 precursor, putative, expressed	-0.367	0.0141793	LOC_Os01g53000	trehalose synthase, putative, expressed	-0.18	0.0110825
LOC_Os01g20890	expressed protein	-0.668	2.28683e-12	LOC_Os12g21784	expressed protein	-0.488	0.0104621	LOC_Os01g53060	peroxisomal membrane protein, putative, expressed	-0.85	5.68201e-14
LOC_Os01g20910	zinc finger, C3HC4 type domain containing protein, expressed	-1.956	1.13422e-22	LOC_Os12g22284	white-brown complex homolog protein 11, putative, expressed	-0.504	0.00816383	LOC_Os01g53090	pathogen-related protein, putative, expressed	-1.462	7.78824e-06
LOC_Os01g21034	pectinesterase, putative, expressed	-1.582	0.0110846	LOC_Os12g34860	phenylalanyl-tRNA synthetase, putative, expressed	-0.314	0.00316355	LOC_Os01g53720	expressed protein	-0.184	0.0156013
LOC_Os01g21120	AP2 domain containing protein, expressed	-0.771	0.000560618	LOC_Os12g36880	pathogenesis-related Bet v I family protein, putative, expressed	-0.827	4.25341e-09	LOC_Os01g53779	expressed protein	-0.444	0.028324
LOC_Os01g21450	expressed protein	-0.379	1.36801e-07	LOC_Os12g37510	UDP-glucoronosyl and UDP-glucosyl transferase domain containing protein, expressed	-0.827	0.000400251	LOC_Os01g53880	OsIAA6 - Auxin-responsive Aux/IAA gene family member, expressed	-0.24	0.0332344
LOC_Os01g21560	esterase/lipase/thioesterase family protein, putative, expressed	-0.392	0.0128494	LOC_Os12g37840	boron transporter protein, putative, expressed	-0.33	0.0157204	LOC_Os01g54050	histidine-containing phosphotransfer protein, putative, expressed	-0.247	0.0154617
LOC_Os01g21820	preprotein translocase subunit secA, chloroplast precursor, putative, expressed	-0.53	1.47001e-12	LOC_Os12g39360	aspartic proteinase nepenthesin precursor, putative, expressed	-0.552	0.0265834	LOC_Os01g54100	CK1_CaseinKinase_1a.2 - CK1 includes the casein kinase 1 kinases, expressed	-0.193	0.00146828
LOC_Os01g21990	CRS2-associated factor 2, chloroplast precursor, putative, expressed	-0.675	3.67809e-13	LOC_Os12g41110	OsCML5 - Calmodulin-related calcium sensor protein, expressed	-0.611	0.0228382	LOC_Os01g54560	trehalose synthase, putative, expressed	-0.603	0.000444311
LOC_Os01g22249	peroxidase precursor, putative, expressed	-3.4	2.23842e-07					LOC_Os01g54784	expressed protein	-0.221	0.0340657
LOC_Os01g22510	cyclase/dehydrase family protein, expressed	-0.55	1.57038e-09					LOC_Os01g54920	heat- and acid-stable phosphoprotein, putative, expressed	-0.137	0.0204498
LOC_Os01g22520	dihydrolipoyl dehydrogenase 1, mitochondrial precursor, putative, expressed	-0.321	0.00875314					LOC_Os01g54930	one zinc finger protein, putative, expressed	-0.254	0.0012799
LOC_Os01g22980	OsSCP3 - Putative Serine Carboxypeptidase homologue, expressed	-3.316	8.12282e-69					LOC_Os01g55094	expressed protein	-0.209	0.030873
LOC_Os01g23580	inorganic H+ pyrophosphatase, putative, expressed	-0.927	0.022705					LOC_Os01g55240	gibberellin 2-beta-dioxygenase, putative, expressed	-0.552	0.0194111
LOC_Os01g23590	suppressor of Mek, putative, expressed	-0.129	0.044121					LOC_Os01g55300	DNA-directed polymerase, putative, expressed	-0.427	0.000121022
LOC_Os01g23600	expressed protein	-1.141	6.11259e-09					LOC_Os01g55360	phosphatidate cytidylyltransferase, putative, expressed	-0.222	0.0113096
LOC_Os01g23640	mov34/MPN/PAD-1 family protein, expressed	-0.258	0.0141576					LOC_Os01g55410	expressed protein	-0.283	0.0119145
LOC_Os01g23680	rossmann fold nucleotide-binding protein involved in DNA uptake, putative, expressed	-0.644	2.87239e-13					LOC_Os01g55450	CAMK_KIN1/SNF1/Nim1_like.11 - CAMK includes calcium/calmodulin depedent protein kinases, expressed	-0.313	0.00171326
LOC_Os01g23710	no apical meristem protein, putative, expressed	-0.556	0.00126423					LOC_Os01g55570	expressed protein	-0.367	0.00186412
LOC_Os01g23970	cysteine-rich receptor protein kinase, putative, expressed	-2.578	7.57961e-06					LOC_Os01g55580	tesmin/TSO1-like CXC domain containing protein, expressed	-0.291	0.00356297
LOC_Os01g23990	expressed protein	-0.561	0.00371154					LOC_Os01g55799	exo70 exocyst complex subunit domain containing protein, expressed	-0.149	0.0297173
LOC_Os01g24060	importin subunit alpha, putative, expressed	-0.716	1.62263e-15					LOC_Os01g55870	chorismate mutase, chloroplast precursor, putative, expressed	-0.216	0.02261
LOC_Os01g24070	GATA zinc finger domain containing protein, expressed	-0.661	4.86174e-07					LOC_Os01g56140	expressed protein	-0.376	1.4314e-05
LOC_Os01g24090	TPR repeat, putative, expressed	-0.476	0.00431135					LOC_Os01g56200	BTBA2 - Bric-a-Brac,Tramtrack, Broad Complex BTB domain with Ankyrin repeat region, expressed	-0.538	4.12705e-12
LOC_Os01g24420	expressed protein	-1.507	4.69294e-14					LOC_Os01g56230	transmembrane protein 56, putative, expressed	-0.168	0.0136145
LOC_Os01g24440	glycine-rich protein, putative, expressed	-0.826	4.66825e-09					LOC_Os01g56580	CK1_CaseinKinase_1a.3 - CK1 includes the casein kinase 1 kinases, expressed	-0.229	0.000702001
LOC_Os01g24764	expressed protein	-0.464	0.0123052					LOC_Os01g56780	plus-3 domain containing protein, expressed	-0.536	5.46325e-09
LOC_Os01g24780	cytochrome P450, putative, expressed	-1.88	8.67378e-29					LOC_Os01g56790	expressed protein	-0.483	5.21703e-06
LOC_Os01g24790	transferase family protein, putative, expressed	-0.85	1.699e-13					LOC_Os01g56800	MATH domain containing protein, expressed	-0.218	0.0188122
LOC_Os01g25010	flavonol synthase/flavanone 3-hydroxylase, putative, expressed	-1.839	9.67279e-12					LOC_Os01g57082	insulin-degrading enzyme, putative, expressed	-0.282	0.0226401
LOC_Os01g25484	ferredoxin--nitrite reductase, putative, expressed	-2.372	9.14539e-94					LOC_Os01g57480	serine/threonine-protein kinase receptor precursor, putative, expressed	-0.211	0.0211311
LOC_Os01g25530	pentatricopeptide repeat protein PPR986-12, putative, expressed	-0.775	4.32307e-16					LOC_Os01g57540	protein kinase, putative, expressed	-2.145	9.61847e-08
LOC_Os01g25600	tetratricopeptide repeat domain containing protein, expressed	-0.744	5.11249e-10					LOC_Os01g57720	expressed protein	-0.313	0.00256463
LOC_Os01g25720	disease resistance protein RGA4, putative, expressed	-1.057	4.83208e-28					LOC_Os01g58220	translation initiation factor SUI1, putative, expressed	-0.298	0.00126322
LOC_Os01g25740	powdery mildew resistance protein PM3F, putative, expressed	-0.308	0.00822636					LOC_Os01g58380	3-hydroxybutyryl-CoA dehydrogenase, putative, expressed	-0.238	0.00139271
LOC_Os01g25820	respiratory burst oxidase, putative, expressed	-0.888	1.14701e-14					LOC_Os01g58520	disease resistance protein, putative, expressed	-0.486	0.00847452
LOC_Os01g25880	dephospho-CoA kinase, putative, expressed	-0.458	8.23469e-08					LOC_Os01g58530	NB-ARC/LRR disease resistance protein, putative, expressed	-0.218	0.0196774
LOC_Os01g25920	expressed protein	-0.339	0.000113478					LOC_Os01g58700	expressed protein	-0.334	0.00960161
LOC_Os01g26039	expressed protein	-1.057	2.13566e-16					LOC_Os01g58760	bZIP transcription factor domain containing protein, expressed	-0.451	0.010955
LOC_Os01g26280	OsWAK8 - OsWAK receptor-like protein kinase, expressed	-2.397	1.00469e-74					LOC_Os01g58890	cysteine proteinase inhibitor precursor protein, putative, expressed	-0.262	0.000224731
LOC_Os01g26970	expressed protein	-0.524	0.00719289					LOC_Os01g58910	auxin-induced protein 5NG4, putative, expressed	-1.334	0.00187622
LOC_Os01g27120	expressed protein	-0.845	0.000699341					LOC_Os01g59020	cytochrome P450, putative, expressed	-0.739	9.8632e-07
LOC_Os01g27230	12-oxophytodienoate reductase, putative, expressed	-3.507	5.63123e-49					LOC_Os01g59140	DNA-directed RNA polymerases I, II, and III subunit RPABC1, putative, expressed	-0.229	0.00749638
LOC_Os01g27360	glutathione S-transferase, putative, expressed	-1.342	1.48192e-24					LOC_Os01g59620	histone-lysine N-methyltransferase, H3 lysine-9 specific SUVH1, putative, expressed	-0.384	0.000517793
LOC_Os01g27720	E3 ubiquitin-protein ligase MGRN1, putative, expressed	-0.483	3.74526e-06					LOC_Os01g59790	ADP-ribosylation factor, putative, expressed	-0.191	0.0149716
LOC_Os01g27740	dnaJ domain containing protein, expressed	-0.275	0.00524814					LOC_Os01g59850	GTPase-activating protein, putative, expressed	-0.181	0.0178905
LOC_Os01g27880	sucrose-phosphatase, putative, expressed	-0.361	0.000434064					LOC_Os01g59970	expressed protein	-0.701	1.85271e-10
LOC_Os01g27940	cyclin-L1-1, putative, expressed	-0.18	0.0193858					LOC_Os01g60120	transmembrane protein 56, putative, expressed	-0.264	0.00205974
LOC_Os01g28500	SCP-like extracellular protein, expressed	-2.571	1.19869e-22					LOC_Os01g60190	2,3-bisphosphoglycerate-independent phosphoglycerate mutase, putative, expressed	-0.268	6.5197e-05
LOC_Os01g28540	stress regulated protein, putative, expressed	-0.391	0.000618186					LOC_Os01g60230	auxin efflux carrier component, putative, expressed	-0.222	0.0090946
LOC_Os01g28989	expressed protein	-0.505	1.63279e-08					LOC_Os01g61044	transmembrane amino acid transporter protein, putative, expressed	-0.936	9.63273e-07
LOC_Os01g29220	expressed protein	-0.78	5.33949e-05					LOC_Os01g61120	expressed protein	-0.307	0.0126033
LOC_Os01g29230	expressed protein	-0.388	2.57104e-06					LOC_Os01g61410	NADH-ubiquinone oxidoreductase, mitochondrial precursor, putative, expressed	-0.321	0.00132124
LOC_Os01g29330	expressed protein	-1.038	0.000697093					LOC_Os01g61460	leaf senescence related protein, putative, expressed	-0.666	0.000305276
LOC_Os01g29469	dual specificity protein phosphatase, putative, expressed	-0.536	4.34466e-06					LOC_Os01g61560	phosphatidate cytidylyltransferase, putative, expressed	-0.25	0.00646487
LOC_Os01g29830	expressed protein	-0.583	2.24726e-05					LOC_Os01g61720	IQ calmodulin-binding motif domain containing protein, expressed	-0.614	2.76199e-10
LOC_Os01g31110	CRS2-associated factor 1, chloroplast precursor, putative, expressed	-0.378	2.13611e-05					LOC_Os01g61900	CCT motif family protein, expressed	-0.37	0.0332374
LOC_Os01g31680	uncharacterized protein sll0194, putative, expressed	-0.354	3.961e-05					LOC_Os01g62010	hydrolase, alpha/beta fold family domain containing protein, expressed	-1.311	3.48897e-08
LOC_Os01g31690	oxygen-evolving enhancer protein 1, chloroplast precursor, putative, expressed	-0.894	7.34178e-11					LOC_Os01g62070	cation efflux family protein, putative, expressed	-0.254	0.0194995
LOC_Os01g31810	RNA recognition motif containing protein, putative, expressed	-0.577	2.25852e-06					LOC_Os01g62430	C2 domain containing protein, putative, expressed	-0.526	0.0246393
LOC_Os01g31870	natural resistance-associated macrophage protein, putative, expressed	-1.054	1.20672e-16					LOC_Os01g62870	oxidoreductase, aldo/keto reductase family protein, putative, expressed	-0.494	0.00257193
LOC_Os01g31940	purine permease, putative, expressed	-0.503	0.0014617					LOC_Os01g63050	expressed protein	-0.437	6.02073e-06
LOC_Os01g32280	transmembrane protein, putative, expressed	-0.429	6.4666e-06					LOC_Os01g63270	alpha-glucan phosphorylast isozyme, putative, expressed	-0.67	3.4584e-11
LOC_Os01g32460	expressed protein	-0.581	0.00663112					LOC_Os01g63280	tyrosine protein kinase domain containing protein, putative, expressed	-0.708	1.12897e-07
LOC_Os01g32610	expressed protein	-1.089	0.00177833					LOC_Os01g63290	transporter, major facilitator family, putative, expressed	-0.207	0.0446742
LOC_Os01g32670	expressed protein	-1.345	2.50878e-05					LOC_Os01g63354	ELM2 domain containing protein, putative, expressed	-0.229	0.031639
LOC_Os01g32730	tetratricopeptide repeat containing protein, putative, expressed	-0.436	0.00124473					LOC_Os01g63410	expressed protein	-0.406	6.14672e-08
LOC_Os01g33110	receptor-like protein kinase 5 precursor, putative, expressed	-0.973	1.65052e-08					LOC_Os01g63460	MYB family transcription factor, putative, expressed	-0.413	0.000333747
LOC_Os01g33514	expressed protein	-0.477	0.00018056					LOC_Os01g63620	expressed protein	-0.38	0.00905631
LOC_Os01g33710	expressed protein	-0.467	0.0225452					LOC_Os01g63770	transmembrane amino acid transporter protein, putative, expressed	-0.468	1.1724e-05
LOC_Os01g33869	expressed protein	-2.062	0.00563086					LOC_Os01g63810	starch binding domain containing protein, putative, expressed	-0.516	0.000195214
LOC_Os01g34050	expressed protein	-1.074	0.0410394					LOC_Os01g63820	double-stranded RNA binding motif containing protein, expressed	-0.155	0.0465835
LOC_Os01g34060	MYB family transcription factor, putative, expressed	-1.654	2.35981e-26					LOC_Os01g63830	dehydrodolichyl diphosphate synthase, putative, expressed	-0.364	0.00288283
LOC_Os01g34080	armadillo/beta-catenin-like repeat family protein, expressed	-0.243	0.0105966					LOC_Os01g63900	WD domain, G-beta repeat domain containing protein, expressed	-0.439	0.000329131
LOC_Os01g34350	RNA-dependent RNA polymerase, putative, expressed	-0.719	2.58798e-07					LOC_Os01g63910	AT hook motif family protein, expressed	-0.256	0.00067793
LOC_Os01g34790	expressed protein	-1.766	8.44666e-14					LOC_Os01g63990	hydrolase, alpha/beta fold family protein, putative, expressed	-0.621	4.9314e-09
LOC_Os01g34850	OsHKT2;3 - Na+ transporter, expressed	-1.166	0.00292271					LOC_Os01g64540	anthocyanidin 3-O-glucosyltransferase, putative, expressed	-0.483	0.00484716
LOC_Os01g34930	callose synthase, putative, expressed	-0.474	0.000304474					LOC_Os01g64560	helix-loop-helix DNA-binding protein, putative, expressed	-0.362	0.000726829
LOC_Os01g34970	MDR-like ABC transporter, putative, expressed	-0.733	0.0235887					LOC_Os01g64630	actin, putative, expressed	-0.516	1.15045e-14
LOC_Os01g35330	circumsporozoite protein precursor, putative, expressed	-2.699	3.58633e-46					LOC_Os01g64810	zinc finger DHHC domain-containing protein, putative, expressed	-0.288	0.0067275
LOC_Os01g35789	expressed protein	-0.672	2.21899e-09					LOC_Os01g64980	ion channel DMI1, chloroplast precursor, putative, expressed	-0.484	4.13865e-06
LOC_Os01g35990	RNAse P Rpr2/Rpp21 subunit domain containing protein, expressed	-0.368	0.0132031					LOC_Os01g65080	ZOS1-18 - C2H2 zinc finger protein, expressed	-0.324	0.000997135
LOC_Os01g36070	nodulin MtN3 family protein, putative, expressed	-1.003	0.000234209					LOC_Os01g65200	proton-dependent oligopeptide transport, putative, expressed	-0.286	0.00130492
LOC_Os01g36080	protein phosphatase 2C containing protein, expressed	-0.51	3.28932e-07					LOC_Os01g65260	amidophosphoribosyltransferase, chloroplast precursor, putative, expressed	-0.27	0.0430534
LOC_Os01g36580	auxin-induced protein 5NG4, putative, expressed	-0.642	0.0172768					LOC_Os01g65320	expressed protein	-0.683	1.49997e-09
LOC_Os01g36720	transporter, major facilitator family, putative, expressed	-1.909	9.9928e-12					LOC_Os01g65350	deoxynucleoside kinase family, putative, expressed	-0.322	0.00123049
LOC_Os01g37050	ribonuclease III domain protein, putative, expressed	-1.155	1.22094e-25					LOC_Os01g65410	serine hydroxymethyltransferase, mitochondrial precursor, putative, expressed	-0.269	9.38548e-05
LOC_Os01g37130	protein phosphatase 2C, putative, expressed	-0.345	7.37387e-06					LOC_Os01g65800	powdery mildew resistant protein 5, putative, expressed	-0.759	2.56966e-07
LOC_Os01g37260	OsFBX14 - F-box domain containing protein, expressed	-0.485	0.000194424					LOC_Os01g65890	DNA repair metallo-beta-lactamase, putative, expressed	-0.229	0.0376065
LOC_Os01g37280	expressed protein	-0.868	1.80073e-11					LOC_Os01g65900	chitin-inducible gibberellin-responsive protein, putative, expressed	-0.646	2.11006e-13
LOC_Os01g37490	dynein light chain type 1 domain containing protein, expressed	-1.048	0.00188018					LOC_Os01g65940	expressed protein	-0.265	0.0267815
LOC_Os01g37590	peptide transporter PTR2, putative, expressed	-0.645	4.51016e-10					LOC_Os01g66010	amino acid transporter, putative, expressed	-0.324	0.0496559
LOC_Os01g37630	esterase, putative, expressed	-0.787	4.72593e-10					LOC_Os01g66150	expressed protein	-0.555	1.04321e-05
LOC_Os01g37760	glutamate dehydrogenase protein, putative, expressed	-0.195	0.0163005					LOC_Os01g66280	transcriptional regulator, putative, expressed	-0.284	0.000146484
LOC_Os01g37820	oxidoreductase/ transition metal ion binding protein, putative, expressed	-0.303	0.000977978					LOC_Os01g66300	KH domain containing protein, putative, expressed	-0.28	0.000341618
LOC_Os01g37825	M16 domain containing zinc peptidase, putative, expressed	-0.22	0.000654689					LOC_Os01g66350	DUF647 domain containing protein, putative, expressed	-0.265	0.0183576
LOC_Os01g37832	thioredoxin, putative, expressed	-0.234	0.023359					LOC_Os01g66360	2-C-methyl-D-erythritol 4-phosphate cytidylyltransferase, putative, expressed	-0.472	1.96841e-05
LOC_Os01g37870	PPR repeat domain containing protein, putative, expressed	-0.446	2.04964e-05					LOC_Os01g66420	PHD finger protein, putative, expressed	-0.224	0.0298523
LOC_Os01g37910	vacuolar-processing enzyme precursor, putative, expressed	-2.294	4.70754e-73					LOC_Os01g66500	phosphoribosylformylglycinamidine synthase, putative, expressed	-0.304	6.20889e-06
LOC_Os01g38190	plant protein of unknown function domain containing protein, expressed	-1.409	1.5095e-06					LOC_Os01g66510	MLO domain containing protein, putative, expressed	-0.725	4.3717e-07
LOC_Os01g38229	peptidyl-prolyl isomerase, putative, expressed	-1.445	8.73581e-83					LOC_Os01g66610	serine/threonine-protein kinase receptor precursor, putative, expressed	-0.28	0.0405111
LOC_Os01g38359	peptidyl-prolyl cis-trans isomerase, FKBP-type, putative, expressed	-1.88	2.53575e-17					LOC_Os01g66890	BTBZ1 - Bric-a-Brac, Tramtrack, and Broad Complex BTB domain with TAZ zinc finger and Calmodulin-binding domains, expressed	-0.826	1.32349e-18
LOC_Os01g38480	GA18326-PA, putative, expressed	-0.18	0.0115901					LOC_Os01g67120	rhodanese-like domain containing protein, putative, expressed	-0.298	0.00825613
LOC_Os01g38610	helix-loop-helix DNA-binding domain containing protein, expressed	-1.928	6.70315e-05					LOC_Os01g67490	OTU-like cysteine protease family protein, putative, expressed	-0.676	8.84647e-07
LOC_Os01g38660	expressed protein	-0.378	0.00651616					LOC_Os01g67580	multidrug resistance-associated protein, putative, expressed	-0.592	0.0288065
LOC_Os01g38950	CK1_CaseinKinase_1.2 - CK1 includes the casein kinase 1 kinases, expressed	-0.337	7.53895e-10					LOC_Os01g68020	BTBZ2 - Bric-a-Brac, Tramtrack, and Broad Complex BTB domain with TAZ zinc finger and Calmodulin-binding domains, expressed	-0.401	0.000665686
LOC_Os01g38970	carbamoyl-phosphate synthase large chain, putative, expressed	-0.302	1.33086e-05					LOC_Os01g68060	copine, putative, expressed	-0.377	0.0122638
LOC_Os01g38980	calmodulin-binding protein, putative, expressed	-0.664	0.0115061					LOC_Os01g68480	thioredoxin, putative, expressed	-0.42	0.000494433
LOC_Os01g39000	ZmGR2c, putative, expressed	-0.655	2.22503e-16					LOC_Os01g68720	keratin, type I cytoskeletal 9, putative, expressed	-0.7	0.000650556
LOC_Os01g39060	expressed protein	-0.205	0.0418369					LOC_Os01g68740	keratin, type I cytoskeletal 9, putative, expressed	-1.217	1.28443e-06
LOC_Os01g39270	NAD binding domain of 6-phosphogluconate dehydrogenase containing protein, expressed	-0.741	5.1771e-10					LOC_Os01g68810	expressed protein	-0.174	0.0247511
LOC_Os01g39630	DNA repair protein Rad51, putative, expressed	-0.566	4.13944e-06					LOC_Os01g68860	zinc finger C-x8-C-x5-C-x3-H type family protein, expressed	-0.254	0.0160868
LOC_Os01g39770	calcineurin B, putative, expressed	-1.6	8.66565e-14					LOC_Os01g68870	leucine-rich repeat receptor protein kinase EXS precursor, putative, expressed	-0.278	0.0307347
LOC_Os01g39800	esterase, putative, expressed	-0.723	6.2812e-15					LOC_Os01g69030	sucrose-phosphate synthase, putative, expressed	-0.59	2.94586e-05
LOC_Os01g39960	lycopene epsilon cyclase, chloroplast precursor, putative, expressed	-0.622	4.2726e-06					LOC_Os01g69070	auxin efflux carrier component, putative, expressed	-0.983	2.57384e-09
LOC_Os01g40310	expressed protein	-1.59	1.77999e-40					LOC_Os01g69210	mannosyl-oligosaccharide glucosidase, putative, expressed	-0.195	0.0464087
LOC_Os01g40340	SIT4 phosphatase-associated protein domain containing protein, expressed	-0.234	2.14494e-05					LOC_Os01g69840	expressed protein	-0.821	1.25606e-05
LOC_Os01g40499	S-locus lectin protein kinase family protein, putative, expressed	-0.986	4.52215e-06					LOC_Os01g70060	protein of unknown function, DUF618 domain containing protein, expressed	-0.179	0.0437984
LOC_Os01g40590	tyrosine protein kinase domain containing protein, putative, expressed	-0.738	3.20043e-09					LOC_Os01g70310	inducer of CBF expression 2, putative, expressed	-0.596	7.30347e-06
LOC_Os01g40630	uncharacterized protein PA4923, putative, expressed	-1.356	3.59781e-17					LOC_Os01g70380	serine palmitoyltransferase 2, putative, expressed	-0.595	3.6958e-08
LOC_Os01g40640	S1 RNA binding domain containing protein, expressed	-0.81	3.28956e-08					LOC_Os01g70470	expressed protein	-0.198	0.0394121
LOC_Os01g40690	holocarboxylase synthetase, putative, expressed	-0.2	0.0114197					LOC_Os01g70730	flowering promoting factor-like 1, putative, expressed	-0.368	0.0482985
LOC_Os01g40710	high light inducible protein, putative, expressed	-0.5	0.00114297					LOC_Os01g70930	leucoanthocyanidin dioxygenase, putative, expressed	-1.489	8.03433e-22
LOC_Os01g40870	aldehyde dehydrogenase, putative, expressed	-0.871	1.13998e-08					LOC_Os01g71050	MSP domain containing protein, putative, expressed	-0.176	0.0308182
LOC_Os01g40990	expressed protein	-0.131	0.0419566					LOC_Os01g71320	hexokinase, putative, expressed	-0.325	0.042707
LOC_Os01g41430	UDP-glucoronosyl and UDP-glucosyl transferase, putative, expressed	-0.651	0.0111628					LOC_Os01g71620	expressed protein	-0.395	0.000121034
LOC_Os01g41650	pentatricopeptide, putative, expressed	-0.693	5.96499e-10					LOC_Os01g71630	expressed protein	-0.222	0.00016257
LOC_Os01g41710	chlorophyll A-B binding protein, putative, expressed	-1.644	1.2359e-06					LOC_Os01g71930	glycosyl hydrolases family 17 protein, expressed	-0.326	0.00230407
LOC_Os01g41780	expressed protein	-0.663	0.0135965					LOC_Os01g72000	armadillo repeat-containing protein, putative, expressed	-0.658	0.000206004
LOC_Os01g41870	protein kinase, putative, expressed	-0.931	8.3735e-14					LOC_Os01g72100	OsCML10 - Calmodulin-related calcium sensor protein, expressed	-0.631	1.3046e-05
LOC_Os01g41900	Myb transcription factor, putative, expressed	-1.309	1.12826e-08					LOC_Os01g72360	expressed protein	-1.033	0.0143967
LOC_Os01g41990	OsCML12 - Calmodulin-related calcium sensor protein, expressed	-1.034	3.74338e-06					LOC_Os01g72610	glycosyltransferase, putative, expressed	-0.509	0.00012276
LOC_Os01g42260	transcriptional corepressor LEUNIG, putative, expressed	-0.342	9.49681e-07					LOC_Os01g72710	expressed protein	-0.562	0.0124027
LOC_Os01g42280	pentatricopeptide, putative, expressed	-1.085	3.0627e-12					LOC_Os01g72870	BAS1, putative, expressed	-0.352	0.00101253
LOC_Os01g42460	BAH domain containing protein, expressed	-0.355	3.77424e-05					LOC_Os01g72990	expressed protein	-0.416	1.37591e-07
LOC_Os01g42490	endonuclease/exonuclease/phosphatase family domain containing protein, expressed	-0.251	0.00840935					LOC_Os01g73170	peroxidase precursor, putative, expressed	-0.484	6.8621e-05
LOC_Os01g42780	cysteine proteinase EP-B 2 precursor, putative, expressed	-1.148	0.00711687					LOC_Os01g73200	peroxidase precursor, putative, expressed	-2.788	2.16694e-08
LOC_Os01g42790	xylem cysteine proteinase 2 precursor, putative, expressed	-1.66	1.14682e-05					LOC_Os01g73514	5-oxoprolinase, putative, expressed	-0.183	0.0168919
LOC_Os01g42800	MEE18, putative, expressed	-0.348	2.73972e-05					LOC_Os01g73620	expressed protein	-0.152	0.0191002
LOC_Os01g43020	CTP synthase, putative, expressed	-1.117	3.87441e-39					LOC_Os01g73910	peptidase, putative, expressed	-0.283	0.00425254
LOC_Os01g43030	tetratricopeptide repeat domain containing protein, expressed	-0.14	0.0139318					LOC_Os01g73940	expressed protein	-0.705	7.15829e-11
LOC_Os01g43070	psbP-related thylakoid lumenal protein 4, chloroplast precursor, putative, expressed	-0.713	5.72091e-15					LOC_Os01g74110	metal cation transporter, putative, expressed	-0.439	0.03188
LOC_Os01g43100	protein phosphatase 2C, putative, expressed	-0.793	9.91839e-11					LOC_Os01g74280	TGD2, putative, expressed	-0.326	0.000620177
LOC_Os01g43150	OsFtsH9 FtsH protease, homologue of AtFtsH11, expressed	-1.21	1.85036e-51					LOC_Os01g74300	metallothionein, putative, expressed	-2.249	7.14307e-65
LOC_Os01g43230	expressed protein	-3.69	1.15157e-23					LOC_Os01g74320	ubiquitin ligase, putative, expressed	-0.511	1.48258e-05
LOC_Os01g43380	glycosyltransferase family protein 1, putative, expressed	-0.713	8.77581e-09					LOC_Os01g74410	MYB family transcription factor, putative, expressed	-1.729	6.52969e-24
LOC_Os01g43390	uroporphyrinogen decarboxylase, putative, expressed	-0.622	2.99826e-12					LOC_Os01g74610	zinc finger, C3HC4 type domain containing protein, expressed	-0.334	1.18016e-05
LOC_Os01g43520	neutral ceramidase precursor, putative, expressed	-0.452	3.75374e-07					LOC_Os02g01170	HECT-domain domain containing protein, expressed	-0.141	0.0496367
LOC_Os01g43590	HSF-type DNA-binding domain containing protein, expressed	-2.938	5.16148e-15					LOC_Os02g01210	amino acid transporter, putative, expressed	-0.464	2.81924e-05
LOC_Os01g43680	CPuORF29 - conserved peptide uORF-containing transcript, expressed	-0.925	1.6574e-37					LOC_Os02g02120	OsWAK11 - OsWAK receptor-like protein kinase, expressed	-0.441	0.0140895
LOC_Os01g43720	cytochrome P450 72A1, putative, expressed	-1.834	0.000114163					LOC_Os02g02400	catalase isozyme A, putative, expressed	-0.733	1.32301e-07
LOC_Os01g43750	cytochrome P450 72A1, putative, expressed	-1.241	0.00419672					LOC_Os02g02520	expressed protein	-0.259	0.00402384
LOC_Os01g43844	cytochrome P450 72A1, putative, expressed	-0.604	2.50515e-08					LOC_Os02g02600	serine/threonine-protein kinase Cx32, chloroplast precursor, putative, expressed	-0.291	0.00162909
LOC_Os01g43870	NLI interacting factor-like phosphatase, putative, expressed	-0.208	0.045875					LOC_Os02g02750	CDP-alcohol phosphatidyltransferase, putative, expressed	-0.229	0.00605537
LOC_Os01g43890	OsSCP4 - Putative Serine Carboxypeptidase homologue, expressed	-0.85	0.0429001					LOC_Os02g02830	ubiquitin-conjugating enzyme, putative, expressed	-1.39	1.44123e-23
LOC_Os01g43895	expressed protein	-0.312	0.0093862					LOC_Os02g02870	glycine-rich protein 2, putative, expressed	-0.535	1.25605e-06
LOC_Os01g44210	50S ribosomal protein L31, putative, expressed	-0.251	0.00172543					LOC_Os02g02910	expressed protein	-0.232	0.030577
LOC_Os01g44220	glucose-1-phosphate adenylyltransferase large subunit, chloroplast precursor, putative, expressed	-0.486	2.92568e-06					LOC_Os02g02980	MATE domain containing protein, expressed	-0.242	0.000352139
LOC_Os01g44310	dnaJ domain containing protein, expressed	-0.393	4.3026e-05					LOC_Os02g03070	SSE1, putative, expressed	-0.308	1.1651e-05
LOC_Os01g44390	MYB family transcription factor, putative, expressed	-2.295	5.71083e-27					LOC_Os02g03090	expressed protein	-0.196	0.0427592
LOC_Os01g44394	mitotic checkpoint protein, putative, expressed	-0.595	0.00176324					LOC_Os02g03110	CDP-alcohol phosphatidyltransferase, putative, expressed	-0.166	0.031031
LOC_Os01g45274	carbonic anhydrase, chloroplast precursor, putative, expressed	-1.423	1.27929e-13					LOC_Os02g03230	membrane related protein CP5, putative, expressed	-0.209	0.0259741
LOC_Os01g45370	radical SAM enzyme, putative, expressed	-0.414	7.34521e-06					LOC_Os02g03280	transmembrane BAX inhibitor motif-containing protein, putative, expressed	-0.52	0.0032901
LOC_Os01g45380	protein kinase domain containing protein, expressed	-0.787	6.07963e-18					LOC_Os02g03400	microtubule associated protein, putative, expressed	-0.932	0.00439659
LOC_Os01g45439	expressed protein	-0.545	1.53257e-07					LOC_Os02g03410	CAMK_CAMK_like.12 - CAMK includes calcium/calmodulin depedent protein kinases, expressed	-0.401	0.0475987
LOC_Os01g45470	expressed protein	-0.295	2.19612e-05					LOC_Os02g03580	transcription factor, putative, expressed	-0.587	0.000123645
LOC_Os01g45550	auxin efflux carrier component, putative, expressed	-0.718	0.0475008					LOC_Os02g03670	expressed protein	-0.404	0.00253557
LOC_Os01g45620	CGMC_MAPKCMGC_2.5 - CGMC includes CDA, MAPK, GSK3, and CLKC kinases, expressed	-0.347	0.00506085					LOC_Os02g03710	UP-9A, putative, expressed	-1.076	0.000119204
LOC_Os01g45750	bile acid sodium symporter family protein, putative, expressed	-0.824	7.58326e-15					LOC_Os02g03720	expressed protein	-0.176	0.03945
LOC_Os01g45960	hydrolase, alpha/beta fold family domain containing protein, expressed	-0.393	0.000818591					LOC_Os02g03740	pyridoxal biosynthesis protein PDX2, putative, expressed	-0.723	3.32932e-17
LOC_Os01g45970	expressed protein	-0.324	0.0326682					LOC_Os02g03840	expressed protein	-1.316	5.76315e-22
LOC_Os01g46130	expressed protein	-1.634	1.05694e-07					LOC_Os02g03960	CPuORF1 - conserved peptide uORF-containing transcript, expressed	-0.826	1.59972e-07
LOC_Os01g46140	expressed protein	-1.952	4.07413e-11					LOC_Os02g04010	cyclin-T1-1, putative, expressed	-0.313	0.000223244
LOC_Os01g46169	GDSL-like lipase/acylhydrolase, putative, expressed	-1.467	6.8777e-26					LOC_Os02g04170	L-aspartate oxidase 1, putative, expressed	-2.369	4.24553e-29
LOC_Os01g46590	expressed protein	-0.261	0.00339837					LOC_Os02g04325	expressed protein	-0.486	0.00553941
LOC_Os01g46700	SET domain containing protein, expressed	-0.194	0.0150887					LOC_Os02g04450	plant-specific domain TIGR01589 family protein, putative, expressed	-0.229	0.00980788
LOC_Os01g46720	expressed protein	-0.619	3.60073e-07					LOC_Os02g04490	histone acetyltransferase HAC1, putative, expressed	-0.262	0.00122525
LOC_Os01g46750	AMP-binding enzyme, putative, expressed	-0.403	3.33111e-10					LOC_Os02g04510	UOS1, putative, expressed	-0.892	0.00011971
LOC_Os01g46810	viral A-type inclusion protein repeat containing protein, expressed	-0.756	3.51193e-11					LOC_Os02g04520	AGG2, putative, expressed	-0.319	0.0030094
LOC_Os01g46840	expressed protein	-1.814	8.27501e-16					LOC_Os02g04710	cycloartenol synthase, putative, expressed	-0.393	0.000640794
LOC_Os01g46926	ubiquitin-conjugating enzyme, putative, expressed	-0.538	8.62709e-09					LOC_Os02g05400	transmembrane protein 15, putative, expressed	-0.297	0.0358055
LOC_Os01g47050	OsFBK1 - F-box domain and kelch repeat containing protein, expressed	-1.624	3.54237e-05					LOC_Os02g05680	apoptosis-inducing factor 2, putative, expressed	-0.636	6.25916e-06
LOC_Os01g47080	pyruvate kinase, putative, expressed	-0.499	0.00031257					LOC_Os02g05686	expressed protein	-0.595	7.64248e-05
LOC_Os01g47190	phosphoglycerate mutase, putative, expressed	-0.208	0.00619047					LOC_Os02g05700	OsFBO8 - F-box and other domain containing protein, expressed	-0.28	0.000205138
LOC_Os01g47340	iron-sulfur cluster assembly enzyme ISCU, mitochondrial precursor, putative, expressed	-0.466	4.53482e-13					LOC_Os02g05840	VIL2 protein, putative, expressed	-0.539	1.29624e-12
LOC_Os01g47350	enoyl-CoA hydratase/isomerase family protein, putative, expressed	-0.52	0.000734137					LOC_Os02g05870	expressed protein	-0.504	0.00010962
LOC_Os01g47450	OsCttP1 - Putative C-terminal processing peptidase homologue, expressed	-0.726	4.39097e-14					LOC_Os02g05910	phytosulfokine receptor precursor, putative, expressed	-0.453	0.00714461
LOC_Os01g47530	CGMC_MAPKCMGC_2.6 - CGMC includes CDA, MAPK, GSK3, and CLKC kinases, expressed	-0.522	8.9942e-08					LOC_Os02g05960	phytosulfokine receptor precursor, putative, expressed	-0.498	0.000362406
LOC_Os01g47630	expressed protein	-1.545	6.70753e-16					LOC_Os02g06290	rhodanese-like domain containing protein, putative, expressed	-0.514	0.0175408
LOC_Os01g47740	zinc finger, C3HC4 type domain containing protein, expressed	-0.252	0.00290609					LOC_Os02g06300	GTP-binding protein lepA, putative, expressed	-0.232	0.0220232
LOC_Os01g47770	CS domain containing protein, putative, expressed	-0.276	0.00254266					LOC_Os02g06930	protein kinase, putative, expressed	-0.411	0.0475359
LOC_Os01g47800	AAA-type ATPase family protein, putative, expressed	-0.432	6.63415e-05					LOC_Os02g07010	expressed protein	-0.243	0.0189081
LOC_Os01g47820	S-locus-like receptor protein kinase, putative, expressed	-1.446	1.59465e-06					LOC_Os02g07040	biotin--protein ligase, putative, expressed	-0.207	0.0260287
LOC_Os01g47900	S-locus-like receptor protein kinase, putative, expressed	-3.741	8.51217e-40					LOC_Os02g07044	rhodanese-like domain containing protein, putative, expressed	-0.291	0.00163156
LOC_Os01g48000	S-locus-like receptor protein kinase, putative, expressed	-0.571	0.0152816					LOC_Os02g07150	urease accessory protein F, putative, expressed	-0.239	0.0218792
LOC_Os01g48010	expressed protein	-0.6	0.0419395					LOC_Os02g07350	inositol-1-monophosphatase, putative, expressed	-0.291	0.000656216
LOC_Os01g48180	DDT domain containing protein, putative, expressed	-0.719	7.64524e-23					LOC_Os02g07720	cytidylyltransferase domain containing protein, expressed	-0.179	0.0107543
LOC_Os01g48210	PAP/25A associated domain containing protein, putative, expressed	-0.249	0.0102206					LOC_Os02g07780	OsSPL4 - SBP-box gene family member, expressed	-0.536	3.85414e-06
LOC_Os01g48270	AAA-type ATPase family protein, putative, expressed	-0.467	9.36234e-08					LOC_Os02g07820	DUF581 domain containing protein, expressed	-0.828	5.61311e-06
LOC_Os01g48300	ATP synthase protein I related, putative, expressed	-0.44	1.0166e-08					LOC_Os02g07930	B-box zinc finger family protein, putative, expressed	-0.792	7.5243e-05
LOC_Os01g48330	protein kinase domain containing protein, expressed	-0.223	0.00288812					LOC_Os02g07960	STRUBBELIG-RECEPTOR FAMILY 3 precursor, putative, expressed	-0.232	0.0195807
LOC_Os01g48380	PPR repeat domain containing protein, putative, expressed	-0.697	1.79435e-15					LOC_Os02g08120	calmodulin binding protein, putative, expressed	-0.299	1.69316e-05
LOC_Os01g48390	expressed protein	-1.559	1.73314e-25					LOC_Os02g08490	chaperone protein clpB 1, putative, expressed	-0.36	0.00980201
LOC_Os01g48420	peroxiredoxin, putative, expressed	-0.297	2.6741e-05					LOC_Os02g09130	palmitoyltransferase TIP1, putative, expressed	-0.164	0.0323083
LOC_Os01g48444	OsIAA5 - Auxin-responsive Aux/IAA gene family member, expressed	-0.643	1.01226e-21					LOC_Os02g09150	inorganic H+ pyrophosphatase, putative, expressed	-0.663	3.26778e-11
LOC_Os01g48610	expressed protein	-0.802	0.00108077					LOC_Os02g09170	sucrose-phosphate synthase, putative, expressed	-0.25	0.00251037
LOC_Os01g48620	expressed protein	-2.572	2.10242e-10					LOC_Os02g09340	expressed protein	-0.282	0.000989178
LOC_Os01g48640	expressed protein	-1.088	1.09787e-11					LOC_Os02g09460	GA16396-PA, putative, expressed	-0.215	0.00897851
LOC_Os01g48874	wax synthase, putative, expressed	-1.194	3.72914e-27					LOC_Os02g09470	tic21, putative, expressed	-0.312	0.00791713
LOC_Os01g48990	uncharacterized kinase mug58, putative, expressed	-1.078	7.56354e-50					LOC_Os02g10580	NB-ARC domain containing disease resistance protein, putative, expressed	-1.448	0.00266646
LOC_Os01g49120	MATE efflux family protein, putative, expressed	-1.939	4.74695e-41					LOC_Os02g10590	peptidyl-prolyl cis-trans isomerase, FKBP-type, putative, expressed	-0.398	0.00957335
LOC_Os01g49210	expressed protein	-1.075	8.31564e-05					LOC_Os02g10700	OsFBL7 - F-box domain and LRR containing protein, expressed	-0.522	8.33915e-05
LOC_Os01g49219	expressed protein	-0.663	2.37383e-06					LOC_Os02g11000	agenet domain containing protein, putative, expressed	-0.258	0.0251915
LOC_Os01g49320	glycosyl hydrolase, putative, expressed	-0.812	0.0011487					LOC_Os02g11740	plastidic ATP/ADP-transporter, putative, expressed	-0.244	1.66032e-05
LOC_Os01g49470	E3 ubiquitin ligase, putative, expressed	-0.658	5.49287e-19					LOC_Os02g12350	histone deacetylase, putative, expressed	-0.885	0.003739
LOC_Os01g49510	OsPOP3 - Putative Prolyl Oligopeptidase homologue, expressed	-0.505	1.03685e-08					LOC_Os02g12480	expressed protein	-0.54	0.000456101
LOC_Os01g49529	OsWAK10d - OsWAK receptor-like cytoplasmic kinase OsWAK-RLCK, expressed	-0.294	0.000345928					LOC_Os02g12760	integral membrane protein, putative, expressed	-0.428	0.000246678
LOC_Os01g49614	Protein kinase domain containing protein, expressed	-0.564	0.000126981					LOC_Os02g12810	protein kinase domain containing protein, expressed	-0.324	0.00128881
LOC_Os01g49670	cytidylyltransferase domain containing protein, expressed	-0.507	1.45648e-05					LOC_Os02g12850	RNA recognition motif containing protein, expressed	-0.281	0.000889605
LOC_Os01g49740	expressed protein	-0.464	1.12104e-05					LOC_Os02g12890	cytochrome P450, putative, expressed	-0.334	0.0343572
LOC_Os01g49770	zinc finger, C3HC4 type domain containing protein, expressed	-0.792	6.6986e-14					LOC_Os02g12900	cysteine synthase, putative, expressed	-0.386	0.002966
LOC_Os01g49830	B3 DNA binding domain containing protein, expressed	-0.375	0.0117275					LOC_Os02g13170	mitochondrial carrier protein, putative, expressed	-0.467	2.9105e-10
LOC_Os01g49940	ESP4, putative, expressed	-0.19	0.00430668					LOC_Os02g13270	Mpv17 / PMP22 family domain containing protein, expressed	-0.17	0.0449234
LOC_Os01g50060	1-aminocyclopropane-1-carboxylate deaminase, putative, expressed	-0.318	0.0183062					LOC_Os02g13350	hydrolase, NUDIX family, domain containing protein, expressed	-2.008	2.04732e-33
LOC_Os01g50080	MDR-like ABC transporter, putative, expressed	-0.322	0.0212067					LOC_Os02g13400	expressed protein	-0.234	0.00585763
LOC_Os01g50110	MYB family transcription factor, putative, expressed	-1.327	0.0100756					LOC_Os02g13970	Complex I intermediate-associated protein 30 domain containing protein, putative, expressed	-0.257	0.00702458
LOC_Os01g50120	expressed protein	-0.388	0.00301183					LOC_Os02g14440	peroxidase precursor, putative, expressed	-1.665	2.89235e-08
LOC_Os01g50170	eukaryotic aspartyl protease domain containing protein, expressed	-1.302	2.24221e-11					LOC_Os02g14770	phosphoenolpyruvate carboxylase, putative, expressed	-0.222	0.00311968
LOC_Os01g50610	SAM dependent carboxyl methyltransferase, putative, expressed	-1.895	4.5851e-11					LOC_Os02g14800	expressed protein	-0.282	0.0264592
LOC_Os01g50622	DNA-binding protein DSP1, putative, expressed	-0.829	9.08465e-09					LOC_Os02g15220	bromodomain containing protein, expressed	-0.176	0.0383753
LOC_Os01g50820	transporter, major facilitator family, putative, expressed	-2.094	5.66084e-05					LOC_Os02g15280	VQ domain containing protein, putative, expressed	-2.265	2.69214e-07
LOC_Os01g50830	expressed protein	-0.619	0.000118962					LOC_Os02g15540	expressed protein	-0.442	0.00494808
LOC_Os01g50849	expressed protein	-0.709	7.7584e-12					LOC_Os02g15870	molybdenum cofactor biosynthesis protein 1, putative, expressed	-0.713	3.34437e-07
LOC_Os01g50860	chloride transporter, chloride channel family, putative, expressed	-0.606	6.81755e-09					LOC_Os02g16270	xa1, putative, expressed	-0.351	6.90337e-05
LOC_Os01g51120	vesicle transport v-SNARE protein, putative, expressed	-0.184	0.0198801					LOC_Os02g17000	OsSub14 - Putative Subtilisin homologue, expressed	-1.351	0.00534524
LOC_Os01g51250	mitochondrial carrier protein, putative, expressed	-0.403	1.51375e-06					LOC_Os02g17330	aminotransferase domain containing protein, putative, expressed	-0.331	0.035842
LOC_Os01g51370	expressed protein	-0.274	0.0084079					LOC_Os02g17470	RNA-binding protein-related, putative, expressed	-0.379	0.000120883
LOC_Os01g51410	glycine dehydrogenase, putative, expressed	-1.589	1.4248e-22					LOC_Os02g17534	xyloglucan fucosyltransferase, putative, expressed	-1.048	7.38351e-08
LOC_Os01g51430	green ripe-like, putative, expressed	-0.393	0.00546478					LOC_Os02g17780	ent-kaurene synthase, chloroplast precursor, putative, expressed	-1.036	3.87592e-06
LOC_Os01g51570	glycosyl hydrolases family 17, putative, expressed	-1.134	4.7472e-05					LOC_Os02g17970	AGC_PKA/PKG_like.1 - ACG kinases include homologs to PKA, PKG and PKC, expressed	-0.322	0.000606314
LOC_Os01g51640	expressed protein	-0.326	7.11055e-05					LOC_Os02g18000	disease resistance protein RGA2, putative, expressed	-0.315	0.0223235
LOC_Os01g51710	zinc knuckle domain containing protein, expressed	-0.745	2.27339e-12					LOC_Os02g18320	BRASSINOSTEROID INSENSITIVE 1-associated receptor kinase 1 precursor, putative, expressed	-0.335	7.51838e-05
LOC_Os01g51860	violaxanthin de-epoxidase, putative, expressed	-0.622	6.43832e-10					LOC_Os02g19150	AAA family ATPase, putative, expressed	-0.167	0.00769562
LOC_Os01g51890	endonuclease/exonuclease/phosphatase family domain containing protein, expressed	-1.147	1.00709e-33					LOC_Os02g19200	OsFBX46 - F-box domain containing protein, expressed	-0.274	0.0147213
LOC_Os01g51980	alliin lyase precursor, putative, expressed	-0.966	9.11252e-10					LOC_Os02g19820	nodulin MtN3 family protein, putative, expressed	-0.361	1.99542e-05
LOC_Os01g52010	alliin lyase precursor, putative, expressed	-0.3	0.00950187					LOC_Os02g19890	stripe rust resistance protein Yr10, putative, expressed	-0.263	0.0154097
LOC_Os01g52160	heavy metal-associated domain containing protein, expressed	-3.347	1.13013e-25					LOC_Os02g20360	tyrosine aminotransferase, putative, expressed	-0.477	0.0281777
LOC_Os01g52170	expressed protein	-1.271	7.4614e-45					LOC_Os02g21110	OsFBK6 - F-box domain and kelch repeat containing protein, expressed	-0.424	0.0142933
LOC_Os01g52240	chlorophyll A-B binding protein, putative, expressed	-4.529	3.29285e-10					LOC_Os02g21190	expressed protein	-0.197	0.0427574
LOC_Os01g52270	NB-ARC domain containing protein, expressed	-0.562	0.0227267					LOC_Os02g21340	ABC-2 type transporter family protein, expressed	-0.718	7.79461e-11
LOC_Os01g52450	hexokinase, putative, expressed	-0.55	0.0257247					LOC_Os02g22070	expressed protein	-0.171	0.0399744
LOC_Os01g52470	elongation factor, putative, expressed	-1.756	0.000783826					LOC_Os02g22100	OsRhmbd6 - Putative Rhomboid homologue, expressed	-1.268	1.76344e-17
LOC_Os01g52480	senescence-associated protein, putative, expressed	-0.696	0.00260318					LOC_Os02g22130	expressed protein	-0.27	0.0114333
LOC_Os01g52500	NADP-dependent malic enzyme, putative, expressed	-0.469	2.74306e-08					LOC_Os02g22374	expressed protein	-0.267	0.0494646
LOC_Os01g52550	ABC transporter, ATP-binding protein, putative, expressed	-0.403	0.000816407					LOC_Os02g24080	SNARE domain containing protein, putative, expressed	-0.275	0.0403512
LOC_Os01g52640	suppressor of phythchrome A, putative, expressed	-0.889	5.55524e-20					LOC_Os02g26700	cation transport regulator-like protein 1, putative, expressed	-0.378	0.000255945
LOC_Os01g52780	HVA22, putative, expressed	-0.666	0.0390173					LOC_Os02g26860	START domain containing protein, putative, expressed	-0.448	0.000793405
LOC_Os01g53000	trehalose synthase, putative, expressed	-0.578	4.12447e-16					LOC_Os02g27060	high mobility group, putative, expressed	-0.341	5.47753e-05
LOC_Os01g53020	heat shock protein DnaJ, putative, expressed	-0.98	1.47928e-20					LOC_Os02g27220	protein phosphatase 2C, putative, expressed	-0.356	0.00289353
LOC_Os01g53040	WRKY14, expressed	-0.863	0.00482365					LOC_Os02g27440	DNA topoisomerase 1, putative, expressed	-0.292	0.00660552
LOC_Os01g53060	peroxisomal membrane protein, putative, expressed	-1.928	1.11324e-64					LOC_Os02g28074	XRN 5-3 exonuclease N-terminus family protein, expressed	-0.333	0.00779803
LOC_Os01g53090	pathogen-related protein, putative, expressed	-0.532	0.0447871					LOC_Os02g28980	peptidyl-prolyl isomerase, putative, expressed	-0.617	6.51865e-09
LOC_Os01g53150	GTPase of unknown function domain containing protein, putative, expressed	-0.636	4.88189e-15					LOC_Os02g29500	expressed protein	-0.311	0.0421452
LOC_Os01g53330	anthocyanidin 5,3-O-glucosyltransferase, putative, expressed	-2.191	9.3842e-39					LOC_Os02g30320	drought-induced protein 1, putative, expressed	-0.254	0.0154155
LOC_Os01g53350	anthocyanidin 5,3-O-glucosyltransferase, putative, expressed	-1.325	2.76423e-27					LOC_Os02g30380	expressed protein	-0.762	0.02584
LOC_Os01g53390	glucosyltransferase, putative, expressed	-1.435	1.8218e-12					LOC_Os02g30410	expressed protein	-0.247	0.00170716
LOC_Os01g53420	anthocyanidin 5,3-O-glucosyltransferase, putative, expressed	-0.794	0.0023049					LOC_Os02g30650	heavy metal-associated domain containing protein, expressed	-0.793	0.00124315
LOC_Os01g53520	reticulon domain containing protein, putative, expressed	-0.205	0.043998					LOC_Os02g31074	expressed protein	-0.298	0.0166391
LOC_Os01g53610	selenium-binding protein, related, putative, expressed	-0.319	0.00121769					LOC_Os02g31150	zinc finger, C3HC4 type domain containing protein, expressed	-0.174	0.0078433
LOC_Os01g53720	expressed protein	-0.266	0.000371954					LOC_Os02g32009	expressed protein	-0.845	0.00233304
LOC_Os01g53779	expressed protein	-2.149	4.20115e-15					LOC_Os02g32160	copine, putative, expressed	-0.298	0.000227592
LOC_Os01g53800	glutamate carboxypeptidase 2, putative, expressed	-0.884	6.17011e-13					LOC_Os02g32460	ThiF family domain containing protein, putative, expressed	-0.174	0.0491314
LOC_Os01g53930	hexokinase, putative, expressed	-0.425	4.22499e-08					LOC_Os02g32469	expressed protein	-0.394	0.00079154
LOC_Os01g54050	histidine-containing phosphotransfer protein, putative, expressed	-0.996	2.41795e-20					LOC_Os02g32490	AMP-binding enzyme, putative, expressed	-0.583	8.43024e-08
LOC_Os01g54100	CK1_CaseinKinase_1a.2 - CK1 includes the casein kinase 1 kinases, expressed	-0.133	0.0311781					LOC_Os02g32504	heparan-alpha-glucosaminide N-acetyltransferase, putative, expressed	-0.337	0.00616057
LOC_Os01g54350	protein kinase domain containing protein, expressed	-0.433	1.53629e-05					LOC_Os02g32610	protein kinase domain containing protein, expressed	-1.493	1.78629e-17
LOC_Os01g54390	S4 domain containing protein, putative, expressed	-0.517	3.63368e-08					LOC_Os02g32730	neutral/alkaline invertase, putative, expressed	-0.296	4.95625e-07
LOC_Os01g54400	VQ domain containing protein, putative, expressed	-0.349	0.0086135					LOC_Os02g32980	Cupin domain containing protein, expressed	-0.42	0.00618173
LOC_Os01g54550	HSF-type DNA-binding domain containing protein, expressed	-0.58	4.1665e-05					LOC_Os02g32990	expressed protein	-0.375	0.0127756
LOC_Os01g54784	expressed protein	-0.378	0.000496324					LOC_Os02g33010	expressed protein	-0.527	5.23909e-08
LOC_Os01g54900	lipid-A-disaccharide synthase family protein, expressed	-0.271	0.0220406					LOC_Os02g33020	SOUL heme-binding protein, putative, expressed	-0.359	6.00473e-07
LOC_Os01g54920	heat- and acid-stable phosphoprotein, putative, expressed	-0.351	1.91962e-10					LOC_Os02g33060	expressed protein	-0.934	0.00526141
LOC_Os01g54930	one zinc finger protein, putative, expressed	-0.487	4.32657e-10					LOC_Os02g33070	expressed protein	-0.46	0.0129712
LOC_Os01g54940	dehydrogenase, putative, expressed	-0.262	0.026174					LOC_Os02g33080	N-carbamoylputrescine amidase, putative, expressed	-0.274	0.00537957
LOC_Os01g54990	auxin response factor, putative, expressed	-0.355	0.000663189					LOC_Os02g33180	rar1, putative, expressed	-0.268	0.00419466
LOC_Os01g55290	PPR repeat domain containing protein, putative, expressed	-0.594	1.632e-11					LOC_Os02g33290	expressed protein	-0.436	0.0118822
LOC_Os01g55300	DNA-directed polymerase, putative, expressed	-0.915	6.33919e-16					LOC_Os02g33770	homeodomain, putative, expressed	-0.54	1.43273e-08
LOC_Os01g55360	phosphatidate cytidylyltransferase, putative, expressed	-0.786	5.61798e-19					LOC_Os02g33820	abscisic stress-ripening, putative, expressed	-0.271	0.0227169
LOC_Os01g55410	expressed protein	-0.312	0.0079549					LOC_Os02g34500	expressed protein	-0.355	9.10885e-05
LOC_Os01g55450	CAMK_KIN1/SNF1/Nim1_like.11 - CAMK includes calcium/calmodulin depedent protein kinases, expressed	-1.286	1.38161e-35					LOC_Os02g34560	plant neutral invertase domain containing protein, expressed	-0.224	0.0422874
LOC_Os01g55500	nucleobase-ascorbate transporter, putative, expressed	-1.268	2.86941e-07					LOC_Os02g34650	expressed protein	-0.387	0.0184049
LOC_Os01g55510	dynein light chain type 1 domain containing protein, expressed	-1.216	0.000384224					LOC_Os02g34750	leucine-rich repeat receptor-like protein kinase 1, putative, expressed	-0.216	0.0394547
LOC_Os01g55570	expressed protein	-1.743	2.82811e-45					LOC_Os02g34990	ACT domain containing protein, putative, expressed	-0.424	0.00268341
LOC_Os01g55580	tesmin/TSO1-like CXC domain containing protein, expressed	-0.499	1.07599e-06					LOC_Os02g35160	ligatin, putative, expressed	-0.197	0.0422874
LOC_Os01g55670	expressed protein	-1.171	9.07913e-14					LOC_Os02g35170	uncharacterized oxidoreductase yoxD, putative, expressed	-0.194	0.00502844
LOC_Os01g55750	TCP family transcription factor, putative, expressed	-0.886	3.06232e-10					LOC_Os02g35320	expressed protein	-0.639	0.00509024
LOC_Os01g55799	exo70 exocyst complex subunit domain containing protein, expressed	-0.85	5.50886e-39					LOC_Os02g35470	calmodulin binding protein, putative, expressed	-0.192	0.0446279
LOC_Os01g55870	chorismate mutase, chloroplast precursor, putative, expressed	-0.37	0.000103086					LOC_Os02g35480	expressed protein	-0.179	0.0345166
LOC_Os01g55890	amino acid kinase, putative, expressed	-0.398	1.36894e-06					LOC_Os02g35490	MLO domain containing protein, putative, expressed	-0.416	0.0278359
LOC_Os01g56100	BSD domain containing protein, expressed	-0.36	0.000398675					LOC_Os02g35500	NAD binding domain of 6-phosphogluconate dehydrogenase containing protein, expressed	-0.326	0.000109942
LOC_Os01g56140	expressed protein	-0.941	7.63393e-28					LOC_Os02g35590	glutathione S-transferase, putative, expressed	-0.242	0.00308738
LOC_Os01g56150	OsProCP1 - Putative Lysosomal Pro-x Carboxypeptidase homologue, expressed	-0.216	0.0306891					LOC_Os02g35630	AAA family ATPase, putative, expressed	-0.221	0.0180138
LOC_Os01g56200	BTBA2 - Bric-a-Brac,Tramtrack, Broad Complex BTB domain with Ankyrin repeat region, expressed	-0.843	3.07552e-28					LOC_Os02g36390	nucleotide-sugar transporter family protein, putative, expressed	-0.208	0.016341
LOC_Os01g56230	transmembrane protein 56, putative, expressed	-0.221	0.000981775					LOC_Os02g36400	ubiquitin carboxyl-terminal hydrolase domain containing protein, expressed	-0.339	0.000461215
LOC_Os01g56310	radical SAM enzyme, putative, expressed	-0.282	0.000754232					LOC_Os02g36450	transporter family protein, putative, expressed	-0.372	0.00516039
LOC_Os01g56360	wax synthase, putative, expressed	-0.765	7.14135e-16					LOC_Os02g36590	CPuORF19 - conserved peptide uORF-containing transcript, expressed	-0.456	0.00246813
LOC_Os01g56390	OsFBX26 - F-box domain containing protein, expressed	-0.198	0.0289821					LOC_Os02g36870	YGL010w, putative, expressed	-0.157	0.0292177
LOC_Os01g56400	ABC transporter, ATP-binding protein, putative, expressed	-0.503	3.36976e-06					LOC_Os02g36960	choline transporter-related, putative, expressed	-0.475	5.2862e-05
LOC_Os01g56420	ctr copper transporter family protein, putative, expressed	-0.359	0.00591665					LOC_Os02g36974	14-3-3 protein, putative, expressed	-0.216	0.000999121
LOC_Os01g56510	periplasmic beta-glucosidase precursor, putative, expressed	-0.3	0.00461148					LOC_Os02g36990	dynein light chain type 1 family protein, putative, expressed	-0.59	0.00659987
LOC_Os01g56520	double-stranded RNA binding motif containing protein, expressed	-0.303	0.00323812					LOC_Os02g37080	ASC1, putative, expressed	-0.271	0.000151344
LOC_Os01g56580	CK1_CaseinKinase_1a.3 - CK1 includes the casein kinase 1 kinases, expressed	-0.163	0.0177744					LOC_Os02g37309	expressed protein	-0.721	9.04718e-05
LOC_Os01g56680	photosystem II reaction center W protein, chloroplast precursor, putative, expressed	-1.521	2.25893e-26					LOC_Os02g37330	heavy metal associated domain containing protein, expressed	-0.777	0.00216081
LOC_Os01g56730	expressed protein	-0.921	2.48302e-08					LOC_Os02g37600	expressed protein	-0.358	0.0109983
LOC_Os01g56780	plus-3 domain containing protein, expressed	-1.274	1.89764e-44					LOC_Os02g37610	expressed protein	-0.548	0.000500181
LOC_Os01g56790	expressed protein	-0.57	7.10629e-08					LOC_Os02g38020	inorganic phosphate transporter 2-1, chloroplast precursor, putative, expressed	-0.486	0.00240429
LOC_Os01g56800	MATH domain containing protein, expressed	-0.409	1.36688e-05					LOC_Os02g38350	Regulator of chromosome condensation domain containing protein, expressed	-0.271	0.00444482
LOC_Os01g56850	expressed protein	-0.296	0.0267648					LOC_Os02g38430	steroid nuclear receptor, ligand-binding, putative, expressed	-0.326	9.79464e-06
LOC_Os01g56980	histidine acid phosphatase, putative, expressed	-0.467	0.000207805					LOC_Os02g38480	expressed protein	-0.228	0.0125781
LOC_Os01g57082	insulin-degrading enzyme, putative, expressed	-0.978	1.45875e-12					LOC_Os02g38840	glucose-6-phosphate 1-dehydrogenase, cytoplasmic isoform, putative, expressed	-0.451	3.61558e-05
LOC_Os01g57280	rp1, putative, expressed	-0.335	0.00296618					LOC_Os02g38860	expressed protein	-0.45	0.0478587
LOC_Os01g57350	diacylglycerol kinase, putative, expressed	-0.455	7.41995e-06					LOC_Os02g38900	cytosolic Fe-S cluster assembling factor NBP35, putative, expressed	-0.26	0.00924602
LOC_Os01g57360	acyltransferase, putative, expressed	-0.199	0.023257					LOC_Os02g39010	cyclin-dependent kinase G-1, putative, expressed	-0.22	0.0458448
LOC_Os01g57410	pentatricopeptide repeat domain containing protein, putative, expressed	-0.756	1.56032e-06					LOC_Os02g39030	transmembrane protein 17, putative, expressed	-0.244	0.00463062
LOC_Os01g57480	serine/threonine-protein kinase receptor precursor, putative, expressed	-1.058	3.13973e-29					LOC_Os02g39140	helix-loop-helix DNA-binding domain containing protein, expressed	-1.402	2.10409e-14
LOC_Os01g57540	protein kinase, putative, expressed	-2.001	1.41099e-05					LOC_Os02g39160	hydroxymethylbutenyl 4-diphosphate synthase, putative, expressed	-0.64	7.37331e-10
LOC_Os01g57560	serine/threonine-protein kinase receptor precursor, putative, expressed	-0.982	1.28899e-19					LOC_Os02g39400	isochorismatase family protein, putative, expressed	-0.541	2.6935e-07
LOC_Os01g57700	membrane protein, putative, expressed	-1.452	2.74752e-05					LOC_Os02g39550	calcium-binding mitochondrial protein anon-60Da, putative, expressed	-0.166	0.0117599
LOC_Os01g57720	expressed protein	-0.577	5.66636e-08					LOC_Os02g39560	non-receptor tyrosine kinase spore lysis A, putative, expressed	-0.562	8.90098e-07
LOC_Os01g58220	translation initiation factor SUI1, putative, expressed	-0.867	1.59378e-20					LOC_Os02g39570	ACT domain containing protein, expressed	-0.333	0.00225494
LOC_Os01g58459	expressed protein	-0.219	0.0341594					LOC_Os02g39730	expressed protein	-0.522	8.23802e-06
LOC_Os01g58470	expressed protein	-1.216	5.37554e-31					LOC_Os02g39970	regulatory subunit, putative, expressed	-0.221	0.0232693
LOC_Os01g58520	disease resistance protein, putative, expressed	-0.612	0.00254918					LOC_Os02g40030	transporter family protein, putative, expressed	-0.493	1.0392e-09
LOC_Os01g58530	NB-ARC/LRR disease resistance protein, putative, expressed	-0.349	0.000414402					LOC_Os02g40240	receptor kinase, putative, expressed	-0.334	0.0029298
LOC_Os01g58760	bZIP transcription factor domain containing protein, expressed	-1.48	4.78764e-11					LOC_Os02g41460	DUF640 domain containing protein, putative, expressed	-0.614	0.0288316
LOC_Os01g58890	cysteine proteinase inhibitor precursor protein, putative, expressed	-0.408	4.80004e-09					LOC_Os02g41550	FAD binding domain of DNA photolyase domain containing protein, expressed	-0.645	5.48131e-09
LOC_Os01g58910	auxin-induced protein 5NG4, putative, expressed	-3.065	2.98267e-08					LOC_Os02g41800	auxin response factor, putative, expressed	-0.558	6.82715e-05
LOC_Os01g59020	cytochrome P450, putative, expressed	-1.369	1.95339e-18					LOC_Os02g41890	phytosulfokine receptor precursor, putative, expressed	-0.725	0.000139176
LOC_Os01g59060	50S ribosomal protein, putative, expressed	-0.372	0.000509718					LOC_Os02g42020	expressed protein	-0.237	0.00675499
LOC_Os01g59080	expressed protein	-0.577	9.56436e-14					LOC_Os02g42040	MIF4G domain containing protein, putative, expressed	-0.17	0.0182113
LOC_Os01g59090	thylakoid lumenal 20 kDa protein, putative, expressed	-0.682	0.000116099					LOC_Os02g42150	OsWAK14 - OsWAK receptor-like protein kinase, expressed	-0.505	0.00982212
LOC_Os01g59110	indole-3-acetate beta-glucosyltransferase, putative, expressed	-1.544	5.90963e-12					LOC_Os02g42330	nitrilase, putative, expressed	-0.43	5.94914e-05
LOC_Os01g59140	DNA-directed RNA polymerases I, II, and III subunit RPABC1, putative, expressed	-0.293	0.000597543					LOC_Os02g42350	nitrilase, putative, expressed	-0.325	0.00281748
LOC_Os01g59340	dihydropyrimidinase, putative, expressed	-0.383	0.000148129					LOC_Os02g42620	protein kinase, putative, expressed	-1.297	2.28812e-14
LOC_Os01g59350	transcription factor, putative, expressed	-1.729	7.03915e-16					LOC_Os02g42890	cytochrome b561, putative, expressed	-0.24	0.000889173
LOC_Os01g59510	chloroplast ribonuclease III domain protein, putative, expressed	-0.296	0.00213935					LOC_Os02g43010	vacuolar-processing enzyme precursor, putative, expressed	-0.167	0.0379473
LOC_Os01g59520	cupin, RmlC-type, putative, expressed	-0.389	0.002063					LOC_Os02g43170	B-box zinc finger family protein, putative, expressed	-0.501	0.0181468
LOC_Os01g59530	OsCML1 - Calmodulin-related calcium sensor protein, expressed	-0.472	2.77171e-05					LOC_Os02g43280	aldehyde dehydrogenase, putative, expressed	-0.697	1.17661e-07
LOC_Os01g59620	histone-lysine N-methyltransferase, H3 lysine-9 specific SUVH1, putative, expressed	-0.502	8.1379e-06					LOC_Os02g43350	OsFtsH7 FtsH protease, homologue of AtFtsH7, expressed	-0.307	0.000237195
LOC_Os01g59660	MYB family transcription factor, putative, expressed	-0.382	0.00665434					LOC_Os02g43500	OR, putative, expressed	-0.298	0.000218187
LOC_Os01g59750	histidine triad family protein, putative, expressed	-1.285	1.17231e-08					LOC_Os02g44010	expressed protein	-0.263	0.00192017
LOC_Os01g59760	bZIP transcription factor, putative, expressed	-0.399	0.0293465					LOC_Os02g44230	CPuORF22 - conserved peptide uORF-containing transcript, expressed	-1.24	0.000375301
LOC_Os01g59850	GTPase-activating protein, putative, expressed	-0.297	8.51038e-05					LOC_Os02g44235	expressed protein	-1.197	0.000619206
LOC_Os01g59900	expressed protein	-0.219	0.0499608					LOC_Os02g44300	MSP domain containing protein, expressed	-0.455	1.55037e-05
LOC_Os01g59970	expressed protein	-0.316	0.00374565					LOC_Os02g44360	scarecrow transcription factor family protein, putative, expressed	-0.351	0.000710034
LOC_Os01g60120	transmembrane protein 56, putative, expressed	-0.675	2.06784e-14					LOC_Os02g44370	scarecrow, putative, expressed	-0.263	0.0186192
LOC_Os01g60280	ATP binding protein, putative, expressed	-0.862	1.04724e-25					LOC_Os02g44599	expressed protein	-0.237	0.0120738
LOC_Os01g60730	RING-H2 finger protein, putative, expressed	-0.318	0.00158667					LOC_Os02g44880	expressed protein	-0.481	0.0486802
LOC_Os01g60770	expansin precursor, putative, expressed	-4.784	2.29165e-09					LOC_Os02g44980	transmembrane amino acid transporter protein, putative, expressed	-0.556	0.000620894
LOC_Os01g60780	solute carrier family 35 member E3, putative, expressed	-0.709	2.96811e-06					LOC_Os02g45000	expressed protein	-0.802	0.000116276
LOC_Os01g60810	DUF623 domain containing protein, expressed	-4.023	3.61502e-10					LOC_Os02g45070	PINHEAD, putative, expressed	-0.271	0.00185528
LOC_Os01g60830	expressed protein	-0.491	0.0098362					LOC_Os02g45130	protein kinase, putative, expressed	-0.332	0.00255862
LOC_Os01g61010	nodulin, putative, expressed	-1.419	5.45527e-20					LOC_Os02g45160	aluminum-activated malate transporter, putative, expressed	-0.802	0.024631
LOC_Os01g61044	transmembrane amino acid transporter protein, putative, expressed	-1.946	7.97103e-23					LOC_Os02g45170	helix-loop-helix DNA-binding protein, putative, expressed	-1.234	6.94054e-18
LOC_Os01g61060	SAG20, putative, expressed	-0.661	1.62534e-06					LOC_Os02g45540	synthase, putative, expressed	-0.226	0.0111092
LOC_Os01g61120	expressed protein	-1.355	5.86579e-24					LOC_Os02g45670	myb-like DNA-binding domain containing protein, expressed	-0.682	8.52069e-11
LOC_Os01g61150	phox domain-containing protein, putative, expressed	-0.418	0.0016933					LOC_Os02g45750	protein kinase domain containing protein, expressed	-0.563	9.10885e-05
LOC_Os01g61180	exo70 exocyst complex subunit domain containing protein, expressed	-0.235	0.0128694					LOC_Os02g45860	expressed protein	-0.673	0.0201678
LOC_Os01g61190	exo70 exocyst complex subunit, putative, expressed	-0.357	0.0140758					LOC_Os02g46120	regulatory protein, putative, expressed	-0.422	0.0056411
LOC_Os01g61320	thioredoxin, putative, expressed	-0.264	0.0220213					LOC_Os02g46380	purine permease, putative, expressed	-0.387	0.000474556
LOC_Os01g61330	ankyrin homolog precursor, putative, expressed	-0.953	0.000653568					LOC_Os02g47020	phosphoribulokinase/Uridine kinase family protein, expressed	-0.257	0.031031
LOC_Os01g61400	sufB/sufD domain containing protein, putative, expressed	-0.336	8.81599e-05					LOC_Os02g47110	ADP-ribosylation factor, putative, expressed	-0.387	7.86852e-05
LOC_Os01g61410	NADH-ubiquinone oxidoreductase, mitochondrial precursor, putative, expressed	-0.96	1.24707e-20					LOC_Os02g47120	region found in RelA/SpoT proteins containing protein, expressed	-0.403	2.48076e-05
LOC_Os01g61420	zinc finger, C3HC4 type domain containing protein, expressed	-0.291	0.000123813					LOC_Os02g47190	MYB family transcription factor, putative, expressed	-0.673	0.00131444
LOC_Os01g61560	phosphatidate cytidylyltransferase, putative, expressed	-0.384	3.25182e-05					LOC_Os02g47410	protein kinase, putative, expressed	-0.251	0.000135419
LOC_Os01g61630	expressed protein	-0.898	1.25788e-11					LOC_Os02g47450	expressed protein	-0.376	0.00237748
LOC_Os01g61640	NLI interacting factor-like phosphatase, putative, expressed	-0.238	0.0262789					LOC_Os02g47560	DNA-binding protein, putative, expressed	-1.018	3.35276e-15
LOC_Os01g61720	IQ calmodulin-binding motif domain containing protein, expressed	-1.381	1.80375e-45					LOC_Os02g47600	soluble inorganic pyrophosphatase, putative, expressed	-0.337	0.000126493
LOC_Os01g61880	respiratory burst oxidase, putative, expressed	-1.49	1.30665e-36					LOC_Os02g47620	hydrolase, alpha/beta fold family domain containing protein, expressed	-0.348	0.000142647
LOC_Os01g61900	CCT motif family protein, expressed	-1.08	1.24957e-06					LOC_Os02g47670	bg55, putative, expressed	-0.666	5.46099e-08
LOC_Os01g61920	Core histone H2A/H2B/H3/H4 domain containing protein, putative, expressed	-0.634	1.63991e-07					LOC_Os02g47744	MYB family transcription factor, putative, expressed	-0.284	0.00237255
LOC_Os01g61930	SAC3/GANP family protein, putative, expressed	-0.346	0.0001301					LOC_Os02g47800	monodehydroascorbate reductase, putative, expressed	-0.25	0.00158408
LOC_Os01g61940	white-brown complex homolog protein, putative, expressed	-2.03	0.000394656					LOC_Os02g47860	uridine kinase, putative, expressed	-0.499	6.99516e-08
LOC_Os01g61990	ankyrin repeat-containing protein, putative, expressed	-0.872	0.00718984					LOC_Os02g47940	aminotransferase, classes I and II, domain containing protein, expressed	-0.267	0.000854033
LOC_Os01g62010	hydrolase, alpha/beta fold family domain containing protein, expressed	-1.433	7.44903e-11					LOC_Os02g48010	nuclear matrix constituent protein 1-like, putative, expressed	-0.236	2.73654e-06
LOC_Os01g62430	C2 domain containing protein, putative, expressed	-1.955	4.20509e-08					LOC_Os02g48340	RNA recognition motif containing protein, putative, expressed	-0.3	0.00208959
LOC_Os01g62440	ribonuclease protein, putative, expressed	-0.672	2.69201e-16					LOC_Os02g48620	tetratricopeptide repeat, putative, expressed	-0.309	5.87139e-08
LOC_Os01g62920	homeodomain protein, putative, expressed	-0.286	0.0255025					LOC_Os02g48640	expressed protein	-0.349	0.0151472
LOC_Os01g63050	expressed protein	-1.236	4.44062e-37					LOC_Os02g48790	AML1, putative, expressed	-0.547	1.76841e-10
LOC_Os01g63190	laccase precursor protein, putative, expressed	-1.144	0.0190444					LOC_Os02g48870	aspartic proteinase nepenthesin-2 precursor, putative, expressed	-0.747	0.00521232
LOC_Os01g63210	SOUL heme-binding protein, putative, expressed	-0.772	2.66355e-13					LOC_Os02g49150	RNA polymerase Rpb4, putative, expressed	-0.23	0.0251854
LOC_Os01g63220	kinase, pfkB family, putative, expressed	-0.34	0.00431674					LOC_Os02g49160	OsIAA8 - Auxin-responsive Aux/IAA gene family member, expressed	-0.567	0.0095202
LOC_Os01g63270	alpha-glucan phosphorylast isozyme, putative, expressed	-1.114	4.20813e-29					LOC_Os02g49340	nitrate-induced NOI protein, putative, expressed	-1.219	0.00819372
LOC_Os01g63280	tyrosine protein kinase domain containing protein, putative, expressed	-2.009	2.24808e-44					LOC_Os02g49590	ASC1, putative, expressed	-0.469	0.000115968
LOC_Os01g63290	transporter, major facilitator family, putative, expressed	-0.523	4.48218e-07					LOC_Os02g49680	arsenate reductase, putative, expressed	-0.77	5.77683e-11
LOC_Os01g63354	ELM2 domain containing protein, putative, expressed	-0.384	0.000597444					LOC_Os02g49860	AWPM-19-like membrane family protein, putative, expressed	-0.351	0.0190022
LOC_Os01g63410	expressed protein	-0.566	1.42833e-14					LOC_Os02g49870	expressed protein	-0.246	0.0420007
LOC_Os01g63460	MYB family transcription factor, putative, expressed	-2.183	2.31163e-64					LOC_Os02g49992	expressed protein	-0.122	0.0469506
LOC_Os01g63470	C2 domain containing protein, expressed	-0.443	0.000871808					LOC_Os02g50140	caleosin related protein, putative, expressed	-0.731	1.21457e-05
LOC_Os01g63620	expressed protein	-0.728	4.58293e-06					LOC_Os02g50240	glutamine synthetase, catalytic domain containing protein, expressed	-0.293	0.00549623
LOC_Os01g63770	transmembrane amino acid transporter protein, putative, expressed	-0.62	5.35616e-09					LOC_Os02g50330	RNA-dependent RNA polymerase, putative, expressed	-0.279	0.0352783
LOC_Os01g63800	pleckstrin homology domain-containing protein, putative, expressed	-0.278	0.00507368					LOC_Os02g50480	histidine kinase, putative, expressed	-0.345	0.00266642
LOC_Os01g63810	starch binding domain containing protein, putative, expressed	-0.554	7.47953e-05					LOC_Os02g50760	heat shock protein DnaJ, putative, expressed	-0.319	0.00257094
LOC_Os01g63830	dehydrodolichyl diphosphate synthase, putative, expressed	-0.661	2.5678e-07					LOC_Os02g50810	expressed protein	-0.705	0.00636446
LOC_Os01g63870	nucleobase-ascorbate transporter, putative, expressed	-2.414	5.81878e-14					LOC_Os02g50970	protein kinase domain containing protein, expressed	-0.317	0.000744961
LOC_Os01g63900	WD domain, G-beta repeat domain containing protein, expressed	-0.931	3.13513e-13					LOC_Os02g51060	CSLA6 - cellulose synthase-like family A; mannan synthase, expressed	-1.763	6.04849e-12
LOC_Os01g63910	AT hook motif family protein, expressed	-0.498	2.19295e-11					LOC_Os02g51070	starch synthase, putative, expressed	-0.367	6.82619e-06
LOC_Os01g63990	hydrolase, alpha/beta fold family protein, putative, expressed	-0.299	0.00454433					LOC_Os02g51140	N-rich protein, putative, expressed	-0.16	0.0495228
LOC_Os01g64030	OsFBL5 - F-box domain and LRR containing protein, expressed	-0.329	0.00266319					LOC_Os02g51150	sphingolipid C4-hydroxylase SUR2, putative, expressed	-0.435	3.76414e-06
LOC_Os01g64270	expressed protein	-0.997	5.70239e-15					LOC_Os02g51500	membrane-anchored ubiquitin-fold protein, putative, expressed	-0.195	0.0106222
LOC_Os01g64540	anthocyanidin 3-O-glucosyltransferase, putative, expressed	-1.859	2.67902e-20					LOC_Os02g51670	ethylene-responsive transcription factor, putative, expressed	-0.206	0.024279
LOC_Os01g64560	helix-loop-helix DNA-binding protein, putative, expressed	-0.801	2.00234e-13					LOC_Os02g51680	uncharacterized glycosyl hydrolase Rv2006/MT2062, putative, expressed	-0.502	0.0411321
LOC_Os01g64630	actin, putative, expressed	-1.035	9.01621e-56					LOC_Os02g52260	expressed protein	-0.326	0.00734347
LOC_Os01g64660	fructose-1,6-bisphosphatase, putative, expressed	-1.569	3.47892e-39					LOC_Os02g52270	heat shock protein DnaJ, putative, expressed	-0.307	0.0131619
LOC_Os01g64770	polypyrimidine tract-binding protein, putative, expressed	-0.326	5.0335e-05					LOC_Os02g52290	peptidyl-prolyl cis-trans isomerase, FKBP-type, putative, expressed	-0.209	0.0166272
LOC_Os01g64810	zinc finger DHHC domain-containing protein, putative, expressed	-0.276	0.01327					LOC_Os02g52420	peptidase, M24 family protein, putative, expressed	-0.298	0.000163799
LOC_Os01g64890	CorA-like magnesium transporter protein, putative, expressed	-0.785	2.38579e-11					LOC_Os02g52610	xyloglucan fucosyltransferase, putative, expressed	-0.48	0.000175854
LOC_Os01g64960	chlorophyll A-B binding protein, putative, expressed	-1.096	1.54874e-19					LOC_Os02g52650	chlorophyll A-B binding protein, putative, expressed	-0.262	0.0244132
LOC_Os01g64980	ion channel DMI1, chloroplast precursor, putative, expressed	-0.773	4.23603e-13					LOC_Os02g52770	expressed protein	-0.479	4.67641e-09
LOC_Os01g64990	GPI transamidase subunit PIG-U domain containing protein, expressed	-0.287	0.0343367					LOC_Os02g52900	glutaredoxin 2, putative, expressed	-0.22	0.0453847
LOC_Os01g65030	S-locus-specific glycoprotein precursor, putative, expressed	-2.05	2.91294e-35					LOC_Os02g52990	OsSAUR12 - Auxin-responsive SAUR gene family member, expressed	-0.901	0.000503701
LOC_Os01g65080	ZOS1-18 - C2H2 zinc finger protein, expressed	-0.846	1.37806e-17					LOC_Os02g53040	STE_MEKK_ste11_MAP3K.11 - STE kinases include homologs to sterile 7, sterile 11 and sterile 20 from yeast, expressed	-0.44	0.00501563
LOC_Os01g65169	proton-dependent oligopeptide transport, putative, expressed	-0.324	0.00475538					LOC_Os02g53140	COP1, putative, expressed	-0.36	1.18332e-07
LOC_Os01g65200	proton-dependent oligopeptide transport, putative, expressed	-0.383	1.4905e-05					LOC_Os02g53330	1-aminocyclopropane-1-carboxylate deaminase, putative, expressed	-0.154	0.0213943
LOC_Os01g65230	AGC_AGC_other_PDK1_Pk61C.1 - ACG kinases include homologs to PKA, PKG and PKC, expressed	-0.522	9.06299e-07					LOC_Os02g53400	thioredoxin, putative, expressed	-0.23	0.00738021
LOC_Os01g65260	amidophosphoribosyltransferase, chloroplast precursor, putative, expressed	-1.042	1.60926e-11					LOC_Os02g53490	cation efflux family protein, putative, expressed	-0.27	0.0121509
LOC_Os01g65320	expressed protein	-1.495	2.7558e-38					LOC_Os02g53510	oxidoreductase/ transition metal ion binding protein, putative, expressed	-0.453	0.000776613
LOC_Os01g65330	expressed protein	-0.308	4.40048e-07					LOC_Os02g53700	DENN domain containing protein, expressed	-0.164	0.0397194
LOC_Os01g65350	deoxynucleoside kinase family, putative, expressed	-0.824	7.88888e-16					LOC_Os02g53740	XI-I, putative, expressed	-0.247	0.0126824
LOC_Os01g65400	DNA polymerase I, putative, expressed	-0.339	0.000762816					LOC_Os02g54160	AP2 domain containing protein, expressed	-0.314	2.817e-05
LOC_Os01g65410	serine hydroxymethyltransferase, mitochondrial precursor, putative, expressed	-0.414	1.22003e-09					LOC_Os02g54510	protein kinase domain containing protein, expressed	-0.193	0.0424934
LOC_Os01g65680	4,5-DOPA dioxygenase extradiol, putative, expressed	-0.294	0.0364284					LOC_Os02g54640	glutamate receptor, putative, expressed	-0.447	0.00273351
LOC_Os01g65800	powdery mildew resistant protein 5, putative, expressed	-1.74	1.00138e-28					LOC_Os02g54730	transmembrane amino acid transporter protein, putative, expressed	-0.227	0.027569
LOC_Os01g65880	nodulin MtN3 family protein, putative, expressed	-1.805	3.47777e-25					LOC_Os02g54760	cyclic nucleotide-gated ion channel 14, putative, expressed	-0.352	0.000217718
LOC_Os01g65890	DNA repair metallo-beta-lactamase, putative, expressed	-0.742	3.07513e-10					LOC_Os02g54990	TMS membrane protein/tumour differentially expressed protein, putative, expressed	-0.154	0.0100441
LOC_Os01g65900	chitin-inducible gibberellin-responsive protein, putative, expressed	-0.714	2.01322e-16					LOC_Os02g55030	hydrolase, NUDIX family, domain containing protein, expressed	-0.214	0.0413819
LOC_Os01g65904	expressed protein	-0.844	0.000108582					LOC_Os02g55050	OsFBX64 - F-box domain containing protein, expressed	-0.323	0.0263893
LOC_Os01g65940	expressed protein	-0.547	2.90978e-05					LOC_Os02g55060	cytochrome b5-like Heme/Steroid binding domain containing protein, expressed	-0.553	6.53826e-12
LOC_Os01g66000	NADH dehydrogenase I subunit N, putative, expressed	-0.579	0.00018736					LOC_Os02g55080	snf1-related kinase interactor 2, putative, expressed	-0.492	1.95504e-07
LOC_Os01g66010	amino acid transporter, putative, expressed	-0.861	3.60621e-05					LOC_Os02g55520	zinc finger, C3HC4 type domain containing protein, expressed	-0.174	0.0273212
LOC_Os01g66030	OsMADS2 - MADS-box family gene with MIKCc type-box, expressed	-0.818	0.00502386					LOC_Os02g55560	protein phosphatase 2C, putative, expressed	-0.772	4.83647e-07
LOC_Os01g66150	expressed protein	-0.801	1.7967e-10					LOC_Os02g55910	monogalactosyldiacylglycerol synthase, putative, expressed	-0.323	0.0160199
LOC_Os01g66170	SNARE associated Golgi protein, putative, expressed	-0.701	4.71107e-14					LOC_Os02g56170	inositol-1-monophosphatase, putative, expressed	-0.193	0.012143
LOC_Os01g66250	S-locus-like receptor protein kinase, putative, expressed	-1.191	0.0086556					LOC_Os02g56180	dehydrogenase, putative, expressed	-0.151	0.0426453
LOC_Os01g66280	transcriptional regulator, putative, expressed	-0.403	3.46681e-08					LOC_Os02g56219	acetyltransferase, GNAT family, putative, expressed	-0.259	0.00413338
LOC_Os01g66300	KH domain containing protein, putative, expressed	-0.608	3.34814e-15					LOC_Os02g56280	zinc finger family protein, putative, expressed	-0.258	0.00837128
LOC_Os01g66320	expressed protein	-0.575	4.42502e-07					LOC_Os02g56370	OsWAK20 - OsWAK receptor-like protein kinase, expressed	-1.419	0.000161448
LOC_Os01g66330	ATP-dependent Clp protease ATP-binding subunit clpX, putative, expressed	-0.623	5.14753e-08					LOC_Os02g56510	phosphate transporter 1, putative, expressed	-0.767	0.0006968
LOC_Os01g66360	2-C-methyl-D-erythritol 4-phosphate cytidylyltransferase, putative, expressed	-0.719	8.55324e-11					LOC_Os02g56700	dehydrogenase, putative, expressed	-0.601	0.0349939
LOC_Os01g66420	PHD finger protein, putative, expressed	-0.266	0.0137987					LOC_Os02g57120	HEAT repeat family protein, putative, expressed	-0.795	4.54032e-08
LOC_Os01g66490	no apical meristem protein, putative, expressed	-0.558	0.00588852					LOC_Os02g57160	ELMO/CED-12 family protein, putative, expressed	-0.607	1.41999e-09
LOC_Os01g66500	phosphoribosylformylglycinamidine synthase, putative, expressed	-0.508	1.26668e-14					LOC_Os02g57190	Myosin head domain containing protein, expressed	-0.263	0.00166199
LOC_Os01g66510	MLO domain containing protein, putative, expressed	-1.109	1.2209e-14					LOC_Os02g57390	pumilio-family RNA binding protein, putative, expressed	-0.166	0.0383634
LOC_Os01g66610	serine/threonine-protein kinase receptor precursor, putative, expressed	-0.633	5.38381e-05					LOC_Os02g57410	OTU-like cysteine protease family protein, putative, expressed	-0.256	0.0161194
LOC_Os01g66680	S-domain receptor-like protein kinase, putative, expressed	-2.303	9.32691e-24					LOC_Os02g57430	DNL zinc finger domain containing protein, putative, expressed	-0.232	0.0205342
LOC_Os01g66820	inactive receptor kinase At1g27190 precursor, putative, expressed	-0.721	0.00153445					LOC_Os02g57530	ethylene receptor, putative, expressed	-0.206	0.0169615
LOC_Os01g66890	BTBZ1 - Bric-a-Brac, Tramtrack, and Broad Complex BTB domain with TAZ zinc finger and Calmodulin-binding domains, expressed	-2.148	8.72429e-106					LOC_Os02g57640	KH domain containing protein, putative, expressed	-0.148	0.0276835
LOC_Os01g66970	zinc finger, C3HC4 type domain containing protein, expressed	-0.86	2.51334e-08					LOC_Os02g57660	phosphatidylinositol-4-phosphate 5-kinase, putative, expressed	-0.159	0.0493215
LOC_Os01g66980	expressed protein	-1.194	6.51261e-17					LOC_Os02g57700	protein kinase, putative, expressed	-2.372	1.26176e-08
LOC_Os01g67120	rhodanese-like domain containing protein, putative, expressed	-1.168	4.64825e-23					LOC_Os02g57990	methionine adenosyltransferase regulatory beta subunit-related, putative, expressed	-0.226	0.0242775
LOC_Os01g67160	cyclin-dependent kinase B1-1, putative, expressed	-0.394	0.00030555					LOC_Os02g58139	OsSigP1 - Putative Type I Signal Peptidase homologue; employs a putative Ser/His catalytic dyad, expressed	-0.409	1.51539e-06
LOC_Os01g67170	expressed protein	-0.416	0.000550522					LOC_Os02g58210	jmjC domain containing protein, expressed	-0.421	0.0434531
LOC_Os01g67330	nucleotide-sugar transporter family protein, putative, expressed	-0.312	0.0188334					LOC_Os02g58230	C2 domain containing protein, putative, expressed	-0.315	4.60156e-06
LOC_Os01g67360	methyltransferase, putative, expressed	-1.077	3.26915e-16					LOC_Os02g58310	expressed protein	-0.598	0.000183903
LOC_Os01g67490	OTU-like cysteine protease family protein, putative, expressed	-1.962	2.28317e-42					LOC_Os02g58340	oligopeptidase, putative, expressed	-0.18	0.0242775
LOC_Os01g67590	oligopeptidase, putative, expressed	-0.363	0.00272976					LOC_Os02g58410	expressed protein	-0.153	0.0488791
LOC_Os01g67630	peptide transporter PTR2, putative, expressed	-2.094	3.34952e-08					LOC_Os02g58554	expressed protein	-0.263	0.00985475
LOC_Os01g67720	ABC1 family domain containing protein, putative, expressed	-0.285	0.00594388					LOC_Os02g58560	1,3-beta-glucan synthase component, putative, expressed	-0.15	0.0399339
LOC_Os01g67730	1-5-phosphoribosyl-5-5-phosphoribosylaminomethylideneaminoimidazole-4-carboxamide isomerase, chloroplast precursor, putative, expressed	-0.554	2.4455e-05					LOC_Os03g01150	palmitoyl-protein thioesterase 1 precursor, putative, expressed	-0.183	0.0379137
LOC_Os01g67850	zinc finger, RING-type, putative, expressed	-0.33	0.0261715					LOC_Os03g01920	expressed protein	-0.271	0.00138007
LOC_Os01g67920	tetratricopeptide repeat domain containing protein, expressed	-0.203	0.00301559					LOC_Os03g02020	stress responsive A/B Barrel domain containing protein, expressed	-0.324	0.000400582
LOC_Os01g67970	ZOS1-20 - C2H2 zinc finger protein, expressed	-0.558	3.72745e-08					LOC_Os03g02030	folylpolyglutamate synthase, mitochondrial precursor, putative, expressed	-0.928	6.37483e-16
LOC_Os01g68020	BTBZ2 - Bric-a-Brac, Tramtrack, and Broad Complex BTB domain with TAZ zinc finger and Calmodulin-binding domains, expressed	-0.284	0.0195084					LOC_Os03g02160	zinc finger C-x8-C-x5-C-x3-H type family protein, expressed	-0.305	0.00022852
LOC_Os01g68040	CorA-like magnesium transporter protein, putative, expressed	-0.154	0.0270695					LOC_Os03g02240	AT-GTL1, putative, expressed	-1.584	1.78682e-05
LOC_Os01g68050	transmembrane amino acid transporter protein, putative, expressed	-1.467	0.00661534					LOC_Os03g02280	DUF584 domain containing protein, putative, expressed	-0.663	0.0145665
LOC_Os01g68269	expressed protein	-1.263	1.70885e-05					LOC_Os03g02320	STE_PAK_Ste20_STLK.3 - STE kinases include homologs to sterile 7, sterile 11 and sterile 20 from yeast, expressed	-0.289	5.56512e-05
LOC_Os01g68300	expressed protein	-0.66	3.26137e-06					LOC_Os03g02440	WD repeat-containing protein 44, putative, expressed	-0.484	2.14117e-07
LOC_Os01g68450	expressed protein	-1.876	5.52267e-52					LOC_Os03g02470	expressed protein	-0.187	0.0191125
LOC_Os01g68480	thioredoxin, putative, expressed	-1.082	1.44354e-18					LOC_Os03g02480	inner membrane protein, putative, expressed	-0.212	0.0325366
LOC_Os01g68700	BHLH transcription factor, putative, expressed	-0.271	0.023485					LOC_Os03g02514	hydrolase, alpha/beta fold family protein, putative, expressed	-0.442	1.14672e-05
LOC_Os01g68720	keratin, type I cytoskeletal 9, putative, expressed	-0.802	0.00028472					LOC_Os03g02590	peroxisomal biogenesis factor 11, putative, expressed	-0.217	0.0410861
LOC_Os01g68730	RNA-binding protein FUS, putative, expressed	-2.239	0.000806674					LOC_Os03g02830	cell cycle control protein, putative, expressed	-0.365	0.00237854
LOC_Os01g68740	keratin, type I cytoskeletal 9, putative, expressed	-1.212	2.2584e-06					LOC_Os03g02850	tobamovirus multiplication protein, putative, expressed	-0.232	0.0226704
LOC_Os01g68810	expressed protein	-0.264	0.000565392					LOC_Os03g02860	heavy metal-associated domain containing protein, expressed	-0.354	0.0191125
LOC_Os01g68840	CRP6 - Cysteine-rich family protein precursor, expressed	-0.672	0.00244444					LOC_Os03g03070	transcription factor, putative, expressed	-0.461	2.31942e-06
LOC_Os01g68860	zinc finger C-x8-C-x5-C-x3-H type family protein, expressed	-0.762	5.52092e-12					LOC_Os03g03100	OsMADS50 - MADS-box family gene with MIKCc type-box, expressed	-0.221	0.0390485
LOC_Os01g68870	leucine-rich repeat receptor protein kinase EXS precursor, putative, expressed	-0.709	5.80644e-07					LOC_Os03g03130	ubiquitin-conjugating enzyme, putative, expressed	-0.218	0.0106762
LOC_Os01g69030	sucrose-phosphate synthase, putative, expressed	-1.456	3.76371e-24					LOC_Os03g03200	hydrolase, alpha/beta fold family protein, putative, expressed	-0.533	0.0129077
LOC_Os01g69050	lysine ketoglutarate reductase trans-splicing related 1, putative, expressed	-0.684	8.44898e-25					LOC_Os03g03430	CBS domain containing protein, expressed	-0.221	0.00538073
LOC_Os01g69060	hydrolase, alpha/beta fold family domain containing protein, expressed	-0.859	6.66242e-17					LOC_Os03g03590	transporter, monovalent cation:proton antiporter-2 family, putative, expressed	-0.37	0.000316493
LOC_Os01g69070	auxin efflux carrier component, putative, expressed	-2.333	6.33734e-45					LOC_Os03g03610	1,3-beta-glucan synthase component domain containing protein, expressed	-0.663	2.01776e-10
LOC_Os01g69080	acyl-desaturase, chloroplast precursor, putative, expressed	-0.952	2.82594e-12					LOC_Os03g03640	expressed protein	-0.26	0.0325352
LOC_Os01g69090	CBS domain-containing protein, putative, expressed	-0.306	0.000316883					LOC_Os03g03670	expressed protein	-0.351	0.00478512
LOC_Os01g69120	uncharacterized RNA methyltransferase pc1998, putative, expressed	-0.271	7.48465e-05					LOC_Os03g04000	AMP-binding domain containing protein, expressed	-0.324	0.0138157
LOC_Os01g69200	regulatory protein, putative, expressed	-0.605	0.0214662					LOC_Os03g04140	serine acetyltransferase protein, putative, expressed	-0.808	1.01637e-05
LOC_Os01g69210	mannosyl-oligosaccharide glucosidase, putative, expressed	-0.36	0.000346773					LOC_Os03g04430	protein phosphatase 2C, putative, expressed	-0.164	0.0185305
LOC_Os01g69220	exostosin family domain containing protein, expressed	-0.505	1.78089e-05					LOC_Os03g04440	expressed protein	-0.419	1.95504e-07
LOC_Os01g69270	OsFBO2 - F-box and other domain containing protein, expressed	-1.025	1.62219e-08					LOC_Os03g04500	tetratricopeptide repeat domain containing protein, expressed	-0.524	2.39038e-07
LOC_Os01g69279	expressed protein	-0.498	5.32798e-05					LOC_Os03g04660	cytochrome P450 86A1, putative, expressed	-0.549	0.00152551
LOC_Os01g69840	expressed protein	-1.79	6.04709e-21					LOC_Os03g04710	expressed protein	-0.931	1.67545e-22
LOC_Os01g69900	CBS domain-containing protein, putative, expressed	-0.14	0.0231387					LOC_Os03g04930	expressed protein	-0.41	9.40502e-07
LOC_Os01g69904	expressed protein	-0.442	0.000280764					LOC_Os03g04990	expressed protein	-0.278	0.00267673
LOC_Os01g69950	ribosomal protein L27, putative, expressed	-0.592	1.62263e-15					LOC_Os03g05200	DENN domain containing protein, expressed	-0.346	0.000335903
LOC_Os01g69960	expressed protein	-1.031	0.000124339					LOC_Os03g05270	RING finger and CHY zinc finger domain-containing protein 1, putative, expressed	-0.659	1.92614e-05
LOC_Os01g70020	DEK C terminal domain containing protein, expressed	-0.302	0.000385709					LOC_Os03g05320	expressed protein	-0.326	0.00306859
LOC_Os01g70060	protein of unknown function, DUF618 domain containing protein, expressed	-0.445	4.84795e-07					LOC_Os03g05530	nodulin, putative, expressed	-2.536	6.08229e-22
LOC_Os01g70110	No apical meristem protein, putative, expressed	-0.543	0.00203844					LOC_Os03g05690	ZOS3-03 - C2H2 zinc finger protein, expressed	-0.218	0.0179214
LOC_Os01g70210	CRAL/TRIO domain containing protein, expressed	-0.326	9.17302e-05					LOC_Os03g05740	ras-related protein, putative, expressed	-0.379	4.3105e-05
LOC_Os01g70260	receptor-like protein kinase 2 precursor, putative, expressed	-1.272	1.05754e-13					LOC_Os03g05800	expressed protein	-0.338	0.0118604
LOC_Os01g70310	inducer of CBF expression 2, putative, expressed	-1.188	8.30186e-19					LOC_Os03g06070	la domain containing protein, putative, expressed	-0.372	1.29652e-05
LOC_Os01g70380	serine palmitoyltransferase 2, putative, expressed	-1.344	2.40159e-34					LOC_Os03g06160	BTBP1 - Bric-a-Brac, Tramtrack, Broad Complex BTB domain with pentapeptide repeats, expressed	-0.192	0.0283923
LOC_Os01g70400	expressed protein	-1.362	1.51678e-28					LOC_Os03g06410	protein kinase domain containing protein, expressed	-0.227	0.0331964
LOC_Os01g70460	expressed protein	-0.918	3.99683e-10					LOC_Os03g06620	1,2-dihydroxy-3-keto-5-methylthiopentene dioxygenase protein, putative, expressed	-0.236	0.000109316
LOC_Os01g70470	expressed protein	-0.396	5.23009e-05					LOC_Os03g06630	heat stress transcription factor, putative, expressed	-1.231	1.36302e-10
LOC_Os01g70520	Os1bglu5 - beta-glucosidase homologue, similar to G. max isohydroxyurate hydrolase, expressed	-0.242	0.0421144					LOC_Os03g07300	ribulose-phosphate 3-epimerase, chloroplast precursor, putative, expressed	-0.516	2.14079e-14
LOC_Os01g70730	flowering promoting factor-like 1, putative, expressed	-2.376	1.83515e-15					LOC_Os03g07360	expressed protein	-0.49	0.00190464
LOC_Os01g70780	WD40-like domain containing protein, putative, expressed	-0.275	0.0139181					LOC_Os03g07380	expressed protein	-0.387	1.02066e-05
LOC_Os01g70930	leucoanthocyanidin dioxygenase, putative, expressed	-2.348	2.24997e-49					LOC_Os03g07400	expressed protein	-0.791	0.00454728
LOC_Os01g71050	MSP domain containing protein, putative, expressed	-0.686	1.22582e-17					LOC_Os03g07570	aminotransferase, putative, expressed	-0.178	0.0329131
LOC_Os01g71094	basic 7S globulin 2 precursor, putative, expressed	-0.696	0.000320654					LOC_Os03g07750	expressed protein	-0.19	0.0113252
LOC_Os01g71100	expressed protein	-0.527	1.25565e-05					LOC_Os03g07840	adenylosuccinate synthetase, chloroplast precursor, putative, expressed	-0.18	0.047427
LOC_Os01g71114	disease resistance protein RGA4, putative, expressed	-0.307	0.0487065					LOC_Os03g07910	nitrilase, putative, expressed	-0.277	0.00400324
LOC_Os01g71190	photosystem II reaction center PSB28 protein, chloroplast precursor, putative, expressed	-1.251	7.8397e-11					LOC_Os03g07990	acetyltransferase, GNAT family, putative, expressed	-0.316	0.017896
LOC_Os01g71256	expressed protein	-0.952	0.0234909					LOC_Os03g08070	copper-transporting ATPase PAA1, putative, expressed	-0.798	5.64826e-14
LOC_Os01g71320	hexokinase, putative, expressed	-0.539	0.00492021					LOC_Os03g08230	sodium/calcium exchanger protein, putative, expressed	-0.325	0.00395668
LOC_Os01g71620	expressed protein	-1.515	6.5141e-47					LOC_Os03g08250	expressed protein	-0.534	0.000170504
LOC_Os01g71630	expressed protein	-0.282	9.87155e-07					LOC_Os03g08270	ataxin-2 C-terminal region family protein, expressed	-0.184	0.0143787
LOC_Os01g71710	amino acid permease family protein, putative, expressed	-1.074	1.87302e-05					LOC_Os03g08310	ZIM domain containing protein, putative, expressed	-0.628	0.0394279
LOC_Os01g71720	amino acid permease family protein, putative, expressed	-0.854	8.4165e-15					LOC_Os03g08330	ZIM domain containing protein, putative, expressed	-0.866	0.0195126
LOC_Os01g71930	glycosyl hydrolases family 17 protein, expressed	-0.616	2.73499e-08					LOC_Os03g08460	AP2 domain containing protein, expressed	-0.442	0.0241386
LOC_Os01g71960	endonuclease, putative, expressed	-0.506	9.39191e-06					LOC_Os03g08470	AP2 domain containing protein, expressed	-0.618	0.0257447
LOC_Os01g72000	armadillo repeat-containing protein, putative, expressed	-0.347	0.0499798					LOC_Os03g08480	rho termination factor, N-terminal domain containing protein, expressed	-0.326	0.000717458
LOC_Os01g72020	BTBA3 - Bric-a-Brac,Tramtrack, Broad Complex BTB domain with Ankyrin repeat region, expressed	-0.5	0.0277327					LOC_Os03g08490	AP2 domain containing protein, expressed	-1.475	3.52606e-13
LOC_Os01g72090	phycoerythrobilin ferredoxin oxidoreductase, putative, expressed	-0.404	0.00260689					LOC_Os03g08520	DUF581 domain containing protein, expressed	-0.577	0.0471087
LOC_Os01g72100	OsCML10 - Calmodulin-related calcium sensor protein, expressed	-1.303	7.54446e-19					LOC_Os03g08740	expressed protein	-0.366	6.132e-08
LOC_Os01g72260	cytochrome P450, putative, expressed	-1.135	1.59847e-12					LOC_Os03g09070	leucine rich repeat domain containing protein, putative, expressed	-1.417	1.44461e-05
LOC_Os01g72300	Cupin domain containing protein, expressed	-0.979	0.00765557					LOC_Os03g09080	ubiquitin carboxyl-terminal hydrolase domain containing protein, expressed	-0.19	0.0374559
LOC_Os01g72320	FYVE zinc finger domain containing protein, expressed	-0.501	3.59446e-07					LOC_Os03g09110	mitochondrial carrier protein, putative, expressed	-0.585	3.70536e-11
LOC_Os01g72350	amidohydrolase, putative, expressed	-0.274	0.0323535					LOC_Os03g09220	stage II sporulation protein E, putative, expressed	-1.421	4.48625e-19
LOC_Os01g72380	expressed protein	-0.529	0.00029346					LOC_Os03g09270	ubiquitin carboxyl-terminal hydrolase 26, putative, expressed	-0.258	0.00805194
LOC_Os01g72480	zinc finger, C3HC4 type domain containing protein, expressed	-0.294	0.00412645					LOC_Os03g09830	expressed protein	-0.457	0.0166639
LOC_Os01g72690	NAD kinase, putative, expressed	-0.374	5.40471e-06					LOC_Os03g09930	sulfate transporter, putative, expressed	-1.048	8.06977e-18
LOC_Os01g72710	expressed protein	-0.578	0.0232819					LOC_Os03g10180	expressed protein	-0.442	3.63149e-05
LOC_Os01g72834	RNA recognition motif containing protein, putative, expressed	-0.282	0.0243966					LOC_Os03g10230	expressed protein	-0.252	0.00479816
LOC_Os01g72870	BAS1, putative, expressed	-0.598	3.33893e-08					LOC_Os03g10400	peptidyl-prolyl cis-trans isomerase, putative, expressed	-0.159	0.029746
LOC_Os01g72880	DNA mismatch repair protein Mlh1, putative, expressed	-0.501	1.79735e-05					LOC_Os03g10510	outer mitochondrial membrane porin, putative, expressed	-0.214	0.0111092
LOC_Os01g72940	phosphatidylserine decarboxylase, putative, expressed	-0.245	0.00352909					LOC_Os03g10860	expressed protein	-0.994	1.01335e-07
LOC_Os01g72950	expressed protein	-0.614	8.26364e-06					LOC_Os03g10880	BTBN5 - Bric-a-Brac, Tramtrack, Broad Complex BTB domain with non-phototropic hypocotyl 3 NPH3 and coiled-coil domains, expressed	-1.486	4.91211e-17
LOC_Os01g72980	tRNA uridine 5-carboxymethylaminomethyl modification enzyme gidA, putative, expressed	-0.596	1.70222e-12					LOC_Os03g10940	casein kinase II subunit alpha-2, putative, expressed	-0.495	1.7362e-08
LOC_Os01g72990	expressed protein	-1.238	2.52322e-56					LOC_Os03g11010	natural resistance-associated macrophage protein, putative, expressed	-0.207	0.0226336
LOC_Os01g73000	copine, putative, expressed	-0.442	2.40758e-06					LOC_Os03g11440	protein transport protein Sec61 subunit alpha, putative, expressed	-0.301	0.00635343
LOC_Os01g73070	expressed protein	-0.463	0.0147211					LOC_Os03g11460	expressed protein	-0.169	0.0313262
LOC_Os01g73080	expressed protein	-0.233	0.0280892					LOC_Os03g11560	digalactosyldiacylglycerol synthase, chloroplast precursor, putative, expressed	-0.523	0.000108069
LOC_Os01g73200	peroxidase precursor, putative, expressed	-2.365	2.39966e-07					LOC_Os03g11580	expressed protein	-0.195	0.0167497
LOC_Os01g73234	thioredoxin, putative, expressed	-0.641	6.87755e-11					LOC_Os03g11660	cysteine synthase, putative, expressed	-0.193	0.0389883
LOC_Os01g73250	abscisic stress-ripening, putative, expressed	-0.951	2.83343e-19					LOC_Os03g11734	MATE efflux protein, putative, expressed	-0.503	0.0244574
LOC_Os01g73514	5-oxoprolinase, putative, expressed	-0.629	2.57432e-17					LOC_Os03g11890	potyvirus VPg interacting protein, putative, expressed	-0.223	0.00519673
LOC_Os01g73540	YGGT family protein, putative, expressed	-0.331	0.0113105					LOC_Os03g11960	copper/zinc superoxide dismutase, putative, expressed	-0.149	0.037298
LOC_Os01g73570	vacuolar protein sorting 55 family protein, putative, expressed	-0.228	0.0121804					LOC_Os03g12150	serine/threonine-protein kinase receptor precursor, putative, expressed	-0.549	0.000354049
LOC_Os01g73580	glycosyl hydrolases, putative, expressed	-0.578	1.82506e-15					LOC_Os03g12530	cation efflux family protein, putative, expressed	-1.154	5.94893e-09
LOC_Os01g73620	expressed protein	-0.26	2.80458e-05					LOC_Os03g12610	DNA polymerase I, putative, expressed	-0.341	3.95011e-05
LOC_Os01g73680	aspartyl aminopeptidase, putative, expressed	-0.329	0.00288449					LOC_Os03g12670	expressed protein	-0.255	0.0118617
LOC_Os01g73760	IPP transferase, putative, expressed	-0.265	0.000473377					LOC_Os03g12700	expressed protein	-0.817	4.59268e-06
LOC_Os01g73800	expressed protein	-0.619	7.18478e-11					LOC_Os03g12790	MATE efflux family protein, putative, expressed	-1.168	5.53923e-18
LOC_Os01g73910	peptidase, putative, expressed	-0.765	2.78321e-14					LOC_Os03g12840	Inositol 1, 3, 4-trisphosphate 5/6-kinase, putative, expressed	-0.27	0.00194929
LOC_Os01g73940	expressed protein	-1.738	8.13105e-60					LOC_Os03g12900	squalene monooxygenase, putative, expressed	-0.239	0.0480338
LOC_Os01g73960	drought induced 19 protein, putative, expressed	-1.095	2.40153e-21					LOC_Os03g12990	phytosulfokines precursor, putative, expressed	-1.033	1.16111e-19
LOC_Os01g74020	MYB family transcription factor, putative, expressed	-0.417	0.00618448					LOC_Os03g13010	U-box domain containing protein, expressed	-0.254	0.041821
LOC_Os01g74040	zinc finger, RING-type, putative, expressed	-1.917	8.57805e-06					LOC_Os03g13210	peroxidase precursor, putative, expressed	-1.95	0.000112212
LOC_Os01g74110	metal cation transporter, putative, expressed	-0.559	0.0367832					LOC_Os03g13870	expressed protein	-0.741	4.51763e-08
LOC_Os01g74160	carboxyl-terminal peptidase, putative, expressed	-0.302	0.0336771					LOC_Os03g14654	LTPL108 - Protease inhibitor/seed storage/LTP family protein precursor, expressed	-0.82	0.0227193
LOC_Os01g74280	TGD2, putative, expressed	-0.504	1.61458e-07					LOC_Os03g14900	NB-ARC/LRR disease resistance protein, putative, expressed	-0.324	0.0406286
LOC_Os01g74300	metallothionein, putative, expressed	-4.723	4.23504e-259					LOC_Os03g14910	expressed protein	-0.606	0.00159234
LOC_Os01g74320	ubiquitin ligase, putative, expressed	-1.546	4.50712e-37					LOC_Os03g14915	expressed protein	-1.071	6.23122e-14
LOC_Os01g74410	MYB family transcription factor, putative, expressed	-2.117	1.47445e-33					LOC_Os03g14980	lissencephaly type-1-like homology motif, putative, expressed	-0.112	0.0439261
LOC_Os01g74450	aquaporin protein, putative, expressed	-1.666	1.54573e-10					LOC_Os03g15000	Zinc finger, C3HC4 type domain containing protein, expressed	-0.263	0.0162326
LOC_Os01g74470	ABC transporter, ATP-binding protein, putative, expressed	-0.262	0.0238976					LOC_Os03g15040	FAR1 family protein, expressed	-0.177	0.0399339
LOC_Os01g74530	protein phosphatase 2C, putative, expressed	-0.264	0.00121025					LOC_Os03g15050	phosphoenolpyruvate carboxykinase, putative, expressed	-0.618	9.19162e-06
LOC_Os01g74610	zinc finger, C3HC4 type domain containing protein, expressed	-0.263	0.000586958					LOC_Os03g15370	ubiquitin fusion protein, putative, expressed	-0.522	0.0494882
LOC_Os01g74650	cysteine synthase, mitochondrial precursor, putative, expressed	-0.632	3.42276e-15					LOC_Os03g15410	expressed protein	-0.584	5.28169e-09
LOC_Os01g74660	dihydroflavonol-4-reductase, putative, expressed	-0.531	6.15545e-06					LOC_Os03g15530	expressed protein	-1.011	4.0045e-21
LOC_Os02g01150	erythronate-4-phosphate dehydrogenase domain containing protein, expressed	-1.118	3.09338e-32					LOC_Os03g15600	expressed protein	-0.23	0.00903777
LOC_Os02g01210	amino acid transporter, putative, expressed	-2.068	7.26845e-74					LOC_Os03g15650	vacuolar sorting protein, putative, expressed	-0.192	0.0393785
LOC_Os02g01220	rhodanese-like domain containing protein, putative, expressed	-1.262	1.36e-06					LOC_Os03g15690	phosphate carrier protein, mitochondrial precursor, putative, expressed	-0.34	0.00500875
LOC_Os02g01340	ferredoxin--NADP reductase, chloroplast precursor, putative, expressed	-1.223	1.1355e-37					LOC_Os03g15880	coronatine-insensitive protein, putative, expressed	-0.214	0.000141704
LOC_Os02g01360	OsMADS60 - MADS-box family gene with MIKCc type-box, expressed	-0.373	4.3237e-07					LOC_Os03g16070	expressed protein	-0.261	0.0193242
LOC_Os02g01480	nucleic acid binding protein, putative, expressed	-0.35	0.00826992					LOC_Os03g16090	LIM domain-containing protein, putative, expressed	-0.383	0.000688731
LOC_Os02g01510	lactate/malate dehydrogenase, putative, expressed	-0.668	0.00018985					LOC_Os03g16110	Ser/Thr protein phosphatase family protein, putative, expressed	-0.171	0.0350896
LOC_Os02g01720	transmembrane protein 120A, putative, expressed	-0.459	3.5193e-07					LOC_Os03g16140	digalactosyldiacylglycerol synthase, chloroplast precursor, putative, expressed	-0.281	8.02592e-05
LOC_Os02g01970	expressed protein	-0.457	0.000931135					LOC_Os03g16740	protein kinase APK1A, chloroplast precursor, putative, expressed	-0.301	0.000510311
LOC_Os02g02000	cytochrome P450, putative, expressed	-0.479	0.0113192					LOC_Os03g16790	DHHC zinc finger domain containing protein, expressed	-0.195	0.0443402
LOC_Os02g02050	SNF2 family N-terminal domain containing protein, expressed	-0.214	0.0120397					LOC_Os03g16824	spotted leaf 11, putative, expressed	-0.243	0.0256582
LOC_Os02g02120	OsWAK11 - OsWAK receptor-like protein kinase, expressed	-0.861	6.17431e-05					LOC_Os03g17010	RNA recognition motif containing protein, putative, expressed	-0.262	0.0137492
LOC_Os02g02400	catalase isozyme A, putative, expressed	-1.706	3.00769e-35					LOC_Os03g17050	expressed protein	-0.364	0.00131635
LOC_Os02g02470	oxidoreductase, short chain dehydrogenase/reductase family domain containing protein, expressed	-0.356	9.07778e-05					LOC_Os03g17180	ABC transporter, ATP-binding protein, putative, expressed	-0.174	0.0429689
LOC_Os02g02480	basic helix-loop-helix DND-binding domain containing protein, expressed	-0.673	7.76648e-20					LOC_Os03g17240	ankyrin repeat-containing protein, putative, expressed	-0.349	0.000135426
LOC_Os02g02520	expressed protein	-1	3.80162e-28					LOC_Os03g17310	calcium-transporting ATPase, endoplasmic reticulum-type, putative, expressed	-0.235	0.0110412
LOC_Os02g02550	peptidyl-prolyl cis-trans isomerase, FKBP-type, putative, expressed	-0.688	2.11149e-06					LOC_Os03g17540	TBC domain containing protein, expressed	-0.258	0.0013618
LOC_Os02g02590	PPR repeat domain containing protein, putative, expressed	-0.75	8.05158e-20					LOC_Os03g17570	response regulator receiver domain containing protein, expressed	-0.233	0.000305276
LOC_Os02g02600	serine/threonine-protein kinase Cx32, chloroplast precursor, putative, expressed	-0.376	6.34553e-05					LOC_Os03g17600	expressed protein	-0.695	1.62375e-06
LOC_Os02g02750	CDP-alcohol phosphatidyltransferase, putative, expressed	-0.404	1.08044e-06					LOC_Os03g17634	PPR repeat domain containing protein, putative, expressed	-0.255	0.00249151
LOC_Os02g02770	PPR repeat domain containing protein, putative, expressed	-0.524	9.7884e-05					LOC_Os03g17700	CGMC_MAPKCGMC_2_ERK.2 - CGMC includes CDA, MAPK, GSK3, and CLKC kinases, expressed	-0.595	0.0228537
LOC_Os02g02820	helix-loop-helix DNA-binding domain containing protein, expressed	-1.111	0.000792771					LOC_Os03g17900	hydrolase, alpha/beta fold family protein, putative, expressed	-0.417	9.54863e-05
LOC_Os02g02830	ubiquitin-conjugating enzyme, putative, expressed	-2.064	2.74422e-51					LOC_Os03g17980	CAMK_KIN1/SNF1/Nim1_like_AMPKh.2 - CAMK includes calcium/calmodulin depedent protein kinases, expressed	-0.498	1.2221e-07
LOC_Os02g02870	glycine-rich protein 2, putative, expressed	-0.442	4.90751e-05					LOC_Os03g18070	omega-3 fatty acid desaturase, chloroplast precursor, putative, expressed	-0.948	0.000803777
LOC_Os02g02890	peptidyl-prolyl cis-trans isomerase, putative, expressed	-0.199	0.0158431					LOC_Os03g18220	pyruvate decarboxylase isozyme 2, putative, expressed	-0.595	3.70025e-10
LOC_Os02g02910	expressed protein	-1.596	6.67365e-45					LOC_Os03g18440	expressed protein	-0.21	0.00363036
LOC_Os02g03040	RNA recognition motif containing protein, expressed	-0.296	0.000520558					LOC_Os03g18600	cyclase/dehydrase family protein, putative, expressed	-2.695	1.40867e-44
LOC_Os02g03050	dimethyladenosine transferase, putative, expressed	-0.793	8.90482e-11					LOC_Os03g19020	PHD-finger family protein, expressed	-0.441	0.00216424
LOC_Os02g03070	SSE1, putative, expressed	-0.295	2.25877e-05					LOC_Os03g19240	AMP-binding enzyme, putative, expressed	-0.942	1.02044e-11
LOC_Os02g03230	membrane related protein CP5, putative, expressed	-0.536	1.63784e-08					LOC_Os03g19250	AMP-binding enzyme, putative, expressed	-0.279	0.0358893
LOC_Os02g03250	expressed protein	-0.529	0.000509923					LOC_Os03g19410	OsPOP7 - Putative Prolyl Oligopeptidase homologue, expressed	-0.275	2.59718e-06
LOC_Os02g03370	expressed protein	-0.269	0.0188125					LOC_Os03g19560	tetratricopeptide repeat domain containing protein, expressed	-0.34	0.00395552
LOC_Os02g03400	microtubule associated protein, putative, expressed	-1.047	0.00607979					LOC_Os03g19690	expressed protein	-0.208	0.00751086
LOC_Os02g03570	hsp20/alpha crystallin family protein, putative, expressed	-1.066	1.33173e-09					LOC_Os03g19930	adenylosuccinate lyase, putative, expressed	-0.189	0.0116512
LOC_Os02g03575	expressed protein	-0.498	0.00476003					LOC_Os03g20180	ECT protein, putative, expressed	-0.48	2.62158e-12
LOC_Os02g03580	transcription factor, putative, expressed	-1.703	7.10753e-25					LOC_Os03g20300	glucose-6-phosphate 1-dehydrogenase, chloroplast precursor, putative, expressed	-0.233	0.0106659
LOC_Os02g03590	expressed protein	-0.446	5.6326e-07					LOC_Os03g20340	SNF1-related protein kinase regulatory subunit beta-1, putative, expressed	-0.244	0.0190032
LOC_Os02g03670	expressed protein	-2.051	1.47948e-46					LOC_Os03g20420	alpha-N-arabinofuranosidase A, putative, expressed	-0.306	0.0141305
LOC_Os02g03720	expressed protein	-0.886	4.44387e-25					LOC_Os03g20700	magnesium-chelatase, putative, expressed	-0.524	3.6151e-05
LOC_Os02g03740	pyridoxal biosynthesis protein PDX2, putative, expressed	-0.937	1.59536e-28					LOC_Os03g20720	GTPase-activating protein, putative, expressed	-0.748	1.639e-09
LOC_Os02g03840	expressed protein	-1.318	6.07402e-23					LOC_Os03g20900	Myb transcription factor, putative, expressed	-0.272	0.0307853
LOC_Os02g03960	CPuORF1 - conserved peptide uORF-containing transcript, expressed	-2.491	1.25856e-53					LOC_Os03g21140	RNA-binding zinc finger protein, putative, expressed	-0.357	0.00140891
LOC_Os02g04010	cyclin-T1-1, putative, expressed	-0.409	1.23516e-06					LOC_Os03g21240	myb-like DNA-binding domain containing protein, expressed	-0.187	0.0153221
LOC_Os02g04170	L-aspartate oxidase 1, putative, expressed	-2.297	4.53509e-28					LOC_Os03g21540	TKL_IRAK_CrRLK1L-1.8 - The CrRLK1L-1 subfamily has homology to the CrRLK1L homolog, expressed	-0.283	0.00404306
LOC_Os02g04325	expressed protein	-1.257	7.52844e-10					LOC_Os03g21680	phospholipid-transporting ATPase, putative, expressed	-0.294	3.06052e-05
LOC_Os02g04330	5-AMP-activated protein kinase beta-1 subunit-related, putative, expressed	-0.354	0.00320074					LOC_Os03g22040	expressed protein	-0.746	0.00656581
LOC_Os02g04450	plant-specific domain TIGR01589 family protein, putative, expressed	-0.5	1.79798e-08					LOC_Os03g22050	CAMK_KIN1/SNF1/Nim1_like.16 - CAMK includes calcium/calmodulin depedent protein kinases, expressed	-0.365	0.000966643
LOC_Os02g04490	histone acetyltransferase HAC1, putative, expressed	-0.497	5.26715e-10					LOC_Os03g22230	POEI47 - Pollen Ole e I allergen and extensin family protein precursor, expressed	-1.187	0.00218613
LOC_Os02g04510	UOS1, putative, expressed	-2.286	9.79647e-21					LOC_Os03g22270	auxin-repressed protein, putative, expressed	-0.32	0.0386525
LOC_Os02g04520	AGG2, putative, expressed	-0.482	1.63618e-05					LOC_Os03g22420	AAA-type ATPase family protein, putative, expressed	-0.193	0.0127764
LOC_Os02g04710	cycloartenol synthase, putative, expressed	-0.259	0.028523					LOC_Os03g22580	CW-type Zinc Finger, putative, expressed	-0.338	6.59271e-05
LOC_Os02g04725	dolichol phosphate-mannose biosynthesis regulatory protein, putative, expressed	-0.436	0.00029205					LOC_Os03g22810	copper/zinc superoxide dismutase, putative, expressed	-0.15	0.0210852
LOC_Os02g04800	AIG2-like family domain containing protein, expressed	-0.372	0.00789821					LOC_Os03g22830	zinc finger, C3HC4 type domain containing protein, expressed	-0.546	9.14014e-06
LOC_Os02g04915	expressed protein	-1.156	0.000261419					LOC_Os03g22870	SAC3/GANP family protein, putative, expressed	-0.352	0.000592307
LOC_Os02g04950	splicing factor 3B subunit 1, putative, expressed	-0.166	0.0367654					LOC_Os03g23980	NAD dependent epimerase/dehydratase family protein, putative, expressed	-0.489	7.8026e-06
LOC_Os02g05000	expressed protein	-0.686	8.68181e-05					LOC_Os03g24460	aminotransferase domain containing protein, putative, expressed	-0.239	0.0136823
LOC_Os02g05470	CCT motif family protein, expressed	-1.229	3.35799e-15					LOC_Os03g24520	Mo25, putative, expressed	-0.19	0.0174131
LOC_Os02g05500	pyridoxamine 5'-phosphate oxidase family protein, putative, expressed	-0.271	0.00148564					LOC_Os03g24860	transporter family protein, putative, expressed	-0.24	0.00565819
LOC_Os02g05680	apoptosis-inducing factor 2, putative, expressed	-0.306	0.033366					LOC_Os03g24930	tyrosine protein kinase domain containing protein, putative, expressed	-0.726	1.88956e-06
LOC_Os02g05686	expressed protein	-1.468	4.32817e-20					LOC_Os03g24940	proline-rich family protein, putative, expressed	-0.444	0.00950831
LOC_Os02g05700	OsFBO8 - F-box and other domain containing protein, expressed	-0.482	1.05604e-10					LOC_Os03g25940	cystathionine gamma-synthase, putative, expressed	-0.226	0.000129294
LOC_Os02g05840	VIL2 protein, putative, expressed	-0.79	9.58064e-26					LOC_Os03g26000	expressed protein	-0.234	0.0411625
LOC_Os02g05870	expressed protein	-0.568	1.32903e-05					LOC_Os03g26090	GPI-anchored wall transfer protein 1, putative, expressed	-0.22	0.0302568
LOC_Os02g05880	RNA polymerase Rpb1, domain 2 family protein, expressed	-0.214	0.00341458					LOC_Os03g26960	intron-binding protein aquarius, putative, expressed	-0.18	0.00656915
LOC_Os02g05900	ternary complex factor MIP1, putative, expressed	-0.697	0.00279613					LOC_Os03g27019	expressed protein	-0.899	3.02979e-10
LOC_Os02g05910	phytosulfokine receptor precursor, putative, expressed	-1.42	4.56644e-11					LOC_Os03g27120	ICE-like protease p20 domain containing protein, putative, expressed	-0.468	0.000405722
LOC_Os02g05920	phytosulfokine receptor precursor, putative, expressed	-0.667	0.00042909					LOC_Os03g27350	cysteine protease ATG4, putative, expressed	-0.39	0.000130589
LOC_Os02g05940	phytosulfokine receptor precursor, putative, expressed	-1.076	0.00446114					LOC_Os03g27590	OsSCP18 - Putative Serine Carboxypeptidase homologue, expressed	-0.408	0.00224626
LOC_Os02g05950	phytosulfokine receptor precursor, putative, expressed	-1.61	3.65463e-07					LOC_Os03g27800	paramyosin, putative, expressed	-0.355	0.000890681
LOC_Os02g06250	phytosulfokine receptor precursor, putative, expressed	-1.672	0.00758678					LOC_Os03g27840	splicing factor, arginine/serine-rich 16, putative, expressed	-0.195	0.0343862
LOC_Os02g06300	GTP-binding protein lepA, putative, expressed	-1.056	7.29364e-24					LOC_Os03g27960	sodium/calcium exchanger protein, putative, expressed	-0.474	0.000992258
LOC_Os02g06588	ATP binding protein, putative, expressed	-0.702	4.54915e-08					LOC_Os03g28420	3-oxoacyl-synthase, putative, expressed	-0.197	0.00882527
LOC_Os02g06650	COX VIIa, putative, expressed	-0.394	6.3271e-05					LOC_Os03g28940	ZIM domain containing protein, putative, expressed	-0.493	0.0267344
LOC_Os02g06790	expressed protein	-0.776	9.94295e-17					LOC_Os03g29190	PDI, putative, expressed	-0.448	0.00817157
LOC_Os02g06920	zinc finger, C3HC4 type, domain containing protein, expressed	-0.399	6.54027e-06					LOC_Os03g29410	tyrosine protein kinase domain containing protein, putative, expressed	-0.692	0.000314503
LOC_Os02g07040	biotin--protein ligase, putative, expressed	-0.413	1.05228e-05					LOC_Os03g29830	expressed protein	-0.374	0.00705767
LOC_Os02g07044	rhodanese-like domain containing protein, putative, expressed	-0.313	0.000758796					LOC_Os03g29980	ACT domain containing protein, expressed	-0.993	4.26906e-10
LOC_Os02g07070	RNA recognition motif family protein, expressed	-0.144	0.0326807					LOC_Os03g30420	cytochrome P450, putative, expressed	-0.86	0.000565833
LOC_Os02g07110	OsSAUR6 - Auxin-responsive SAUR gene family member, expressed	-0.335	0.0328562					LOC_Os03g31170	inosine-uridine preferring nucleoside hydrolase family protein, putative, expressed	-0.343	5.63516e-07
LOC_Os02g07150	urease accessory protein F, putative, expressed	-1.115	8.76803e-23					LOC_Os03g31290	membrane-anchored ubiquitin-fold protein, putative, expressed	-0.503	2.54568e-06
LOC_Os02g07220	peptidyl-prolyl cis-trans isomerase, FKBP-type, putative, expressed	-0.575	4.57674e-07					LOC_Os03g31300	chaperone protein clpB 1, putative, expressed	-0.143	0.0292648
LOC_Os02g07250	peptidase, cysteine peptidase active site, putative, expressed	-1.133	5.15154e-35					LOC_Os03g31594	jmjC domain containing protein, expressed	-0.23	0.00733022
LOC_Os02g07340	HEAT repeat family protein, putative, expressed	-0.364	0.000688726					LOC_Os03g31679	annexin A7, putative, expressed	-0.978	1.03228e-15
LOC_Os02g07350	inositol-1-monophosphatase, putative, expressed	-1.143	4.68136e-41					LOC_Os03g31706	expressed protein	-0.246	0.0162441
LOC_Os02g07450	core histone H2A/H2B/H3/H4, putative, expressed	-0.415	2.43097e-05					LOC_Os03g32490	DUF1230 domain containing protein, expressed	-0.498	1.34244e-05
LOC_Os02g07680	cytochrome P450, putative, expressed	-1.078	5.53072e-19					LOC_Os03g32499	expressed protein	-0.281	0.0231098
LOC_Os02g07720	cytidylyltransferase domain containing protein, expressed	-0.489	4.90525e-13					LOC_Os03g36419	expressed protein	-0.295	0.00350859
LOC_Os02g07740	RNA binding protein, putative, expressed	-0.406	0.000189301					LOC_Os03g36750	cbbY, putative, expressed	-0.299	0.00114729
LOC_Os02g07780	OsSPL4 - SBP-box gene family member, expressed	-1.082	1.80991e-20					LOC_Os03g36790	tobamovirus multiplication protein, putative, expressed	-0.229	0.00703256
LOC_Os02g07790	serine/threonine-protein kinase HT1, putative, expressed	-0.359	6.31012e-08					LOC_Os03g37640	MATE efflux family protein, putative, expressed	-0.503	3.27696e-05
LOC_Os02g07820	DUF581 domain containing protein, expressed	-1.044	6.85552e-09					LOC_Os03g37810	expressed protein	-0.509	0.0124426
LOC_Os02g07840	bZIP transcription factor domain containing protein, expressed	-0.388	0.00118166					LOC_Os03g38050	galactosyltransferase, putative, expressed	-0.346	0.000364003
LOC_Os02g07960	STRUBBELIG-RECEPTOR FAMILY 3 precursor, putative, expressed	-0.3	0.00347404					LOC_Os03g38330	disease resistance RPP13-like protein 1, putative, expressed	-0.533	0.0166209
LOC_Os02g07980	expressed protein	-0.411	0.000721863					LOC_Os03g38730	peroxisomal membrane protein, putative, expressed	-0.773	8.6183e-07
LOC_Os02g08110	membrane associated DUF588 domain containing protein, putative, expressed	-0.56	0.00161889					LOC_Os03g39610	chlorophyll A-B binding protein, putative, expressed	-0.316	0.00804762
LOC_Os02g08120	calmodulin binding protein, putative, expressed	-0.728	1.90016e-26					LOC_Os03g39760	cytochrome P450, putative, expressed	-0.667	0.00157502
LOC_Os02g08130	FGGY family of carbohydrate kinases, putative, expressed	-0.38	9.98698e-07					LOC_Os03g40670	glycerophosphoryl diester phosphodiesterase family protein, putative, expressed	-0.596	0.000176363
LOC_Os02g08140	CAMK_KIN1/SNF1/Nim1_like.14 - CAMK includes calcium/calmodulin depedent protein kinases, expressed	-0.989	7.39484e-09					LOC_Os03g41080	seed maturation protein PM23, putative, expressed	-0.225	0.000427989
LOC_Os02g08260	HD domain containing protein 2, putative, expressed	-0.52	2.96915e-07					LOC_Os03g41350	BTBN7 - Bric-a-Brac, Tramtrack, Broad Complex BTB domain with non-phototropic hypocotyl 3 NPH3 domain, expressed	-0.256	0.0241939
LOC_Os02g08350	expressed protein	-0.691	3.33834e-14					LOC_Os03g41438	serpin domain containing protein, putative, expressed	-0.514	2.58903e-05
LOC_Os02g08380	CR084 protein, putative, expressed	-0.186	0.015481					LOC_Os03g42020	calcium-transporting ATPase, plasma membrane-type, putative, expressed	-0.431	0.0001659
LOC_Os02g08490	chaperone protein clpB 1, putative, expressed	-0.331	0.0288483					LOC_Os03g42070	cyclin, putative, expressed	-1.059	7.91619e-05
LOC_Os02g08500	two-component response regulator, putative, expressed	-0.482	7.61915e-10					LOC_Os03g42110	semialdehyde dehydrogenase, NAD binding domain containing protein, putative, expressed	-0.449	9.70673e-11
LOC_Os02g08530	protein kinase family protein, putative, expressed	-0.88	0.000248799					LOC_Os03g42130	gibberellin 20 oxidase 2, putative, expressed	-0.753	6.48286e-13
LOC_Os02g08544	homeobox protein knotted-1, putative, expressed	-0.406	4.8226e-15					LOC_Os03g42730	expressed protein	-0.467	0.00710504
LOC_Os02g09130	palmitoyltransferase TIP1, putative, expressed	-0.203	0.00788654					LOC_Os03g43440	CAMK_KIN1/SNF1/Nim1_like.17 - CAMK includes calcium/calmodulin depedent protein kinases, expressed	-0.649	4.06913e-09
LOC_Os02g09150	inorganic H+ pyrophosphatase, putative, expressed	-1.352	7.15848e-43					LOC_Os03g43840	LSD1 zinc finger domain containing protein, expressed	-0.195	0.0416527
LOC_Os02g09170	sucrose-phosphate synthase, putative, expressed	-0.254	0.0023164					LOC_Os03g44210	expressed protein	-0.247	0.0253254
LOC_Os02g09340	expressed protein	-0.517	1.2031e-09					LOC_Os03g44230	transmembrane amino acid transporter protein, putative, expressed	-0.635	1.02423e-08
LOC_Os02g09440	expressed protein	-0.264	0.0329189					LOC_Os03g44420	tubulin/FtsZ domain containing protein, putative, expressed	-0.617	6.77802e-05
LOC_Os02g09460	GA16396-PA, putative, expressed	-0.489	1.93854e-09					LOC_Os03g45170	amino acid permease, putative, expressed	-0.216	0.0241091
LOC_Os02g09470	tic21, putative, expressed	-0.29	0.0174628					LOC_Os03g46200	acetyltransferase, GNAT family, putative, expressed	-0.416	0.0401966
LOC_Os02g09690	expressed protein	-0.705	1.49316e-11					LOC_Os03g46260	DUF581 domain containing protein, expressed	-0.404	0.0263712
LOC_Os02g09750	lycopene beta cyclase, chloroplast precursor, putative, expressed	-0.836	2.16403e-13					LOC_Os03g46440	BTBA4 - Bric-a-Brac,Tramtrack, Broad Complex BTB domain with Ankyrin repeat region, expressed	-1.027	3.92677e-06
LOC_Os02g09770	abhydrolase domain-containing protein FAM108C1, putative, expressed	-0.293	0.00281058					LOC_Os03g46470	metal cation transporter, putative, expressed	-0.641	0.00813504
LOC_Os02g09940	peroxiredoxin, putative, expressed	-1.132	5.00087e-08					LOC_Os03g47760	SAB, putative, expressed	-0.151	0.036478
LOC_Os02g10230	metal cation transporter, putative, expressed	-0.282	0.0243508					LOC_Os03g47780	WD repeat-containing protein, putative, expressed	-0.253	0.00459146
LOC_Os02g10390	chlorophyll A-B binding protein, putative, expressed	-0.631	2.07374e-07					LOC_Os03g47949	HECT-domain domain containing protein, expressed	-0.195	0.0364801
LOC_Os02g10450	expressed protein	-1.471	9.11595e-05					LOC_Os03g48140	myosin, putative, expressed	-0.297	0.000501664
LOC_Os02g10520	OsSub12 - Putative Subtilisin homologue, expressed	-2.963	1.23387e-09					LOC_Os03g48300	histidine acid phosphatase, putative, expressed	-0.343	0.000521525
LOC_Os02g10580	NB-ARC domain containing disease resistance protein, putative, expressed	-0.952	0.0203098					LOC_Os03g48920	DUF1517 domain containing protein, putative, expressed	-0.166	0.0463781
LOC_Os02g10590	peptidyl-prolyl cis-trans isomerase, FKBP-type, putative, expressed	-1.236	3.7521e-14					LOC_Os03g48940	chloride channel protein CLC-d, putative, expressed	-0.188	0.012161
LOC_Os02g10660	glycosyl hydrolases family 17, putative, expressed	-0.614	2.33102e-06					LOC_Os03g49150	yippee zinc-binding protein, putative, expressed	-0.257	0.0031765
LOC_Os02g10720	expressed protein	-0.272	0.000754232					LOC_Os03g49220	adenylosuccinate synthetase, chloroplast precursor, putative, expressed	-0.399	4.56065e-06
LOC_Os02g10850	OsFBK3 - F-box domain and kelch repeat containing protein, expressed	-0.388	0.0488589					LOC_Os03g49400	ethylene-insensitive protein, putative, expressed	-0.175	0.0268602
LOC_Os02g10990	FAD binding domain of DNA photolyase domain containing protein, expressed	-1.019	3.51016e-05					LOC_Os03g49420	HEAT repeat family protein, putative, expressed	-0.236	0.00701232
LOC_Os02g11000	agenet domain containing protein, putative, expressed	-0.845	4.28078e-11					LOC_Os03g49510	phosphatidylinositol-4-phosphate 5-kinase, putative, expressed	-0.291	0.000465602
LOC_Os02g11110	flavonol-3-O-glycoside-7-O-glucosyltransferase 1, putative, expressed	-0.24	0.00116611					LOC_Os03g49580	eukaryotic peptide chain release factor subunit 1-1, putative, expressed	-0.296	0.00443622
LOC_Os02g11130	cytokinin-O-glucosyltransferase 3, putative, expressed	-0.715	2.62502e-06					LOC_Os03g49620	BRASSINOSTEROID INSENSITIVE 1-associated receptor kinase 1 precursor, putative, expressed	-0.703	1.02422e-15
LOC_Os02g11640	UDP-glucoronosyl and UDP-glucosyl transferase, putative, expressed	-1.016	4.32888e-09					LOC_Os03g49630	expressed protein	-0.61	0.000708085
LOC_Os02g11705	expressed protein	-0.746	0.000192334					LOC_Os03g49720	PAP fibrillin family domain containing protein, expressed	-0.511	5.02903e-05
LOC_Os02g11720	lipase, putative, expressed	-0.288	0.0241207					LOC_Os03g49830	expressed protein	-0.318	0.0150612
LOC_Os02g11740	plastidic ATP/ADP-transporter, putative, expressed	-0.22	9.69467e-05					LOC_Os03g49900	zinc finger, C3HC4 type domain containing protein, expressed	-0.196	0.00373626
LOC_Os02g11750	RNA recognition motif containing protein, putative, expressed	-0.151	0.0247157					LOC_Os03g49940	integral membrane protein, putative, expressed	-0.606	1.71813e-05
LOC_Os02g11770	expressed protein	-0.8	0.00210441					LOC_Os03g50030	phospholipase A2, putative, expressed	-1.31	0.00262995
LOC_Os02g11780	transcription factor S-II, central domain containing protein, expressed	-0.186	0.000801075					LOC_Os03g50070	DUF1295 domain containing protein, putative, expressed	-0.335	1.15736e-05
LOC_Os02g11790	OsFBK4 - F-box domain and kelch repeat containing protein, expressed	-1.063	0.0420576					LOC_Os03g50100	expressed protein	-0.336	0.0110022
LOC_Os02g12250	expressed protein	-1.056	0.0421431					LOC_Os03g50130	microsomal glutathione S-transferase 3, putative, expressed	-0.448	0.000186695
LOC_Os02g12480	expressed protein	-1.355	2.61197e-17					LOC_Os03g50260	expressed protein	-0.796	0.0187112
LOC_Os02g12654	expressed protein	-0.808	1.42297e-05					LOC_Os03g50330	CAMK_KIN1/SNF1/Nim1_like.18 - CAMK includes calcium/calmodulin depedent protein kinases, expressed	-0.257	0.00740856
LOC_Os02g12760	integral membrane protein, putative, expressed	-1.195	1.73023e-23					LOC_Os03g50860	histidine kinase, putative, expressed	-0.356	0.000254783
LOC_Os02g12810	protein kinase domain containing protein, expressed	-0.488	1.78648e-06					LOC_Os03g51030	phytochrome A, putative, expressed	-0.3	0.00999102
LOC_Os02g12820	helix-loop-helix DNA-binding domain containing protein, expressed	-2.548	0.00245088					LOC_Os03g51610	Inositol 1, 3, 4-trisphosphate 5/6-kinase, putative, expressed	-0.643	2.56537e-05
LOC_Os02g12890	cytochrome P450, putative, expressed	-2.812	2.24808e-44					LOC_Os03g51650	membrane protein, putative, expressed	-0.706	1.6127e-05
LOC_Os02g12900	cysteine synthase, putative, expressed	-1.13	4.6895e-16					LOC_Os03g51790	GTPase of unknown function domain containing protein, putative, expressed	-0.325	0.00427223
LOC_Os02g13100	protein phosphatase 2C, putative, expressed	-0.22	0.0113105					LOC_Os03g51950	expressed protein	-0.212	0.00045245
LOC_Os02g13130	KH domain-containing protein, putative, expressed	-0.155	0.0261332					LOC_Os03g51960	expressed protein	-0.692	1.07222e-24
LOC_Os02g13170	mitochondrial carrier protein, putative, expressed	-1.068	4.14771e-48					LOC_Os03g52150	metalloendopeptidase/ metallopeptidase/ zinc ion binding protein, putative, expressed	-0.274	0.0007349
LOC_Os02g13190	F-box family protein, putative, expressed	-2.051	8.43247e-31					LOC_Os03g52170	4-hydroxy-3-methylbut-2-enyl diphosphate reductase, putative, expressed	-0.96	7.88434e-20
LOC_Os02g13270	Mpv17 / PMP22 family domain containing protein, expressed	-0.187	0.0278749					LOC_Os03g52340	endoplasmic oxidoreductin-1 precursor, putative, expressed	-0.258	0.0391727
LOC_Os02g13350	hydrolase, NUDIX family, domain containing protein, expressed	-2.289	8.34755e-41					LOC_Os03g52450	GATA transcription factor 25, putative, expressed	-0.303	0.00344081
LOC_Os02g13360	expressed protein	-0.602	9.46908e-10					LOC_Os03g52460	glucose-1-phosphate adenylyltransferase large subunit, putative, expressed	-0.443	1.392e-05
LOC_Os02g13400	expressed protein	-0.519	9.1604e-10					LOC_Os03g52690	CBS domain containing membrane protein, putative, expressed	-0.242	0.00461886
LOC_Os02g13510	receptor-like protein kinase 5 precursor, putative, expressed	-0.561	5.06946e-05					LOC_Os03g52840	serine hydroxymethyltransferase, mitochondrial precursor, putative, expressed	-0.388	0.000265427
LOC_Os02g13850	leucine-rich repeat-containing protein kinase family protein, putative, expressed	-0.745	1.34652e-10					LOC_Os03g53020	helix-loop-helix DNA-binding domain containing protein, expressed	-0.604	0.0226401
LOC_Os02g13890	FYVE zinc finger domain containing protein, expressed	-0.495	0.00011011					LOC_Os03g53230	bifunctional 3-phosphoadenosine 5-phosphosulfate synthetase, putative, expressed	-0.255	0.000479982
LOC_Os02g13970	Complex I intermediate-associated protein 30 domain containing protein, putative, expressed	-0.87	2.28113e-19					LOC_Os03g53300	expressed protein	-0.664	6.97865e-09
LOC_Os02g14120	BRASSINOSTEROID INSENSITIVE 1-associated receptor kinase 1 precursor, putative, expressed	-0.338	0.000428144					LOC_Os03g53390	expressed protein	-0.468	6.79864e-05
LOC_Os02g14170	peroxidase precursor, putative, expressed	-1.048	1.04814e-06					LOC_Os03g53540	expressed protein	-0.586	0.0190022
LOC_Os02g14440	peroxidase precursor, putative, expressed	-2.308	9.00443e-15					LOC_Os03g53590	expressed protein	-0.214	0.00293369
LOC_Os02g14490	MYB family transcription factor, putative, expressed	-1.134	0.000320654					LOC_Os03g53750	nuclear prelamin A recognition factor, putative, expressed	-0.389	0.00496957
LOC_Os02g14530	protein kinase domain containing protein, expressed	-0.234	0.025714					LOC_Os03g54084	phytochrome C, putative, expressed	-0.16	0.0444048
LOC_Os02g14730	ubiquitin carboxyl-terminal hydrolase family protein, expressed	-0.242	0.00191585					LOC_Os03g54130	cysteine protease 1 precursor, putative, expressed	-0.607	0.00326383
LOC_Os02g14800	expressed protein	-0.542	0.000102964					LOC_Os03g54150	expressed protein	-0.133	0.0300593
LOC_Os02g14840	potassium channel KAT1, putative, expressed	-0.489	0.0406348					LOC_Os03g54900	phytosulfokine receptor precursor, putative, expressed	-0.231	0.000352027
LOC_Os02g15120	RING-H2 finger protein, putative, expressed	-1.09	1.76031e-05					LOC_Os03g54920	expressed protein	-0.282	0.00205611
LOC_Os02g15220	bromodomain containing protein, expressed	-0.552	3.4464e-11					LOC_Os03g54970	expressed protein	-0.211	0.0159256
LOC_Os02g15270	tyrosine-protein phosphatase YVH1, putative, expressed	-0.303	0.00797029					LOC_Os03g55010	UDP-glucoronosyl and UDP-glucosyl transferase domain containing protein, expressed	-1.026	3.77685e-08
LOC_Os02g15280	VQ domain containing protein, putative, expressed	-3.59	1.77327e-11					LOC_Os03g55180	DUF1336 domain containing protein, expressed	-0.341	0.0190032
LOC_Os02g15290	VQ domain containing protein, putative, expressed	-1.451	0.0181368					LOC_Os03g55450	expressed protein	-0.311	0.00273363
LOC_Os02g15580	cyclic nucleotide-gated ion channel 1, putative, expressed	-0.207	0.0213597					LOC_Os03g55530	HLS, putative, expressed	-0.812	0.00112936
LOC_Os02g15640	CAPIP1, putative, expressed	-0.991	4.71246e-13					LOC_Os03g55600	CAMK_CAMK_like.22 - CAMK includes calcium/calmodulin depedent protein kinases, expressed	-0.177	0.0130427
LOC_Os02g15660	tetratricopeptide repeat, putative, expressed	-1.059	1.78435e-20					LOC_Os03g55640	OsSigP2 - Putative Type I Signal Peptidase homologue; employs a putative Ser/Lys catalytic dyad, expressed	-0.371	3.67436e-08
LOC_Os02g15700	expressed protein	-1.84	0.000125966					LOC_Os03g55704	expressed protein	-0.175	0.0142004
LOC_Os02g15870	molybdenum cofactor biosynthesis protein 1, putative, expressed	-0.434	0.0010874					LOC_Os03g55800	cytochrome P450, putative, expressed	-0.456	0.0186606
LOC_Os02g15880	CPuORF16 - conserved peptide uORF-containing transcript, expressed	-0.269	0.0134862					LOC_Os03g56310	5-nucleotidase domain-containing protein, putative, expressed	-0.568	1.60544e-16
LOC_Os02g15950	OsFBK5 - F-box domain and kelch repeat containing protein, expressed	-0.537	0.00347707					LOC_Os03g56420	expressed protein	-0.422	2.64493e-05
LOC_Os02g15980	expressed protein	-0.285	0.0359896					LOC_Os03g56470	protein kinase family protein, putative, expressed	-0.25	0.0168642
LOC_Os02g16060	RGA-1, putative, expressed	-1.076	1.35407e-07					LOC_Os03g56790	actin-depolymerizing factor, putative, expressed	-0.184	0.00544388
LOC_Os02g16270	xa1, putative, expressed	-1.091	2.16286e-31					LOC_Os03g56900	reticulon domain containing protein, putative, expressed	-0.241	0.0128181
LOC_Os02g16450	expressed protein	-0.785	4.01767e-10					LOC_Os03g56950	phytochrome-interacting factor 4, putative, expressed	-1.486	8.79029e-12
LOC_Os02g16600	expressed protein	-0.256	0.00202912					LOC_Os03g57080	PLA IIIA/PLP7, putative, expressed	-1.39	4.79112e-05
LOC_Os02g16620	reticulon domain containing protein, putative, expressed	-0.171	0.0233325					LOC_Os03g57110	expressed protein	-0.233	0.00683923
LOC_Os02g16670	ATP-binding domain-containing protein, putative, expressed	-0.474	8.64373e-05					LOC_Os03g57130	expressed protein	-0.231	0.0052327
LOC_Os02g16940	OsSub13 - Putative Subtilisin homologue, expressed	-1	0.0326222					LOC_Os03g57500	zinc finger, C3HC4 type domain containing protein, expressed	-0.341	0.00083845
LOC_Os02g17330	aminotransferase domain containing protein, putative, expressed	-0.821	2.39494e-05					LOC_Os03g57530	DUF593 domain containing protein, expressed	-0.296	0.0136501
LOC_Os02g17350	VHS and GAT domain containing protein, expressed	-0.293	0.00132895					LOC_Os03g57660	peptidase, putative, expressed	-1.034	5.94878e-06
LOC_Os02g17360	PPR repeat domain containing protein, putative, expressed	-0.439	3.05057e-05					LOC_Os03g58040	glutamate dehydrogenase protein, putative, expressed	-0.511	0.000835391
LOC_Os02g17470	RNA-binding protein-related, putative, expressed	-0.436	1.10642e-05					LOC_Os03g58080	BT1 family protein, putative, expressed	-0.43	7.25042e-06
LOC_Os02g17534	xyloglucan fucosyltransferase, putative, expressed	-1.127	2.27961e-09					LOC_Os03g58090	expressed protein	-0.389	0.000363637
LOC_Os02g17680	ethylene-responsive protein related, putative, expressed	-0.95	2.38265e-10					LOC_Os03g58110	uncharacterized protein At4g06744 precursor, putative, expressed	-0.671	0.0127582
LOC_Os02g17710	receptor-like protein kinase 5 precursor, putative, expressed	-1.405	3.49075e-22					LOC_Os03g58130	thioredoxin, putative, expressed	-0.231	0.00658567
LOC_Os02g17760	cytochrome P450, putative, expressed	-0.405	0.00711816					LOC_Os03g58230	plant-specific domain TIGR01615 family protein, expressed	-1.276	7.17132e-18
LOC_Os02g17780	ent-kaurene synthase, chloroplast precursor, putative, expressed	-2.331	1.97288e-21					LOC_Os03g58290	indole-3-glycerol phosphate lyase, chloroplast precursor, putative, expressed	-2.414	2.89235e-08
LOC_Os02g17910	CK1_CaseinKinase_1.4 - CK1 includes the casein kinase 1 kinases, expressed	-0.203	0.0196925					LOC_Os03g58390	zinc finger, C3HC4 type domain containing protein, expressed	-0.261	0.023383
LOC_Os02g17920	glyoxalase family protein, putative, expressed	-1.379	3.20721e-26					LOC_Os03g58970	expressed protein	-0.222	0.0157469
LOC_Os02g17940	leucoanthocyanidin dioxygenase, putative, expressed	-1.213	8.51664e-11					LOC_Os03g58980	Cupin domain containing protein, expressed	-0.519	0.00236884
LOC_Os02g17970	AGC_PKA/PKG_like.1 - ACG kinases include homologs to PKA, PKG and PKC, expressed	-1.09	2.03041e-30					LOC_Os03g59180	expressed protein	-0.349	0.0130241
LOC_Os02g17990	Leucine Rich Repeat family protein, expressed	-0.423	0.00104671					LOC_Os03g60110	KH domain containing protein, putative, expressed	-0.426	0.000316057
LOC_Os02g18150	expressed protein	-0.736	0.000293488					LOC_Os03g60240	SCAR-like protein 1, putative, expressed	-0.331	0.000246564
LOC_Os02g18320	BRASSINOSTEROID INSENSITIVE 1-associated receptor kinase 1 precursor, putative, expressed	-0.198	0.0251529					LOC_Os03g60520	expressed protein	-0.295	0.0264636
LOC_Os02g18450	GTP-binding protein typA/bipA, putative, expressed	-1.365	4.67548e-35					LOC_Os03g60650	protein phosphatase 2C, putative, expressed	-0.353	0.0167684
LOC_Os02g18540	uncharacterized Cys-rich domain containing protein, putative, expressed	-2.802	2.71697e-16					LOC_Os03g60740	expressed protein	-0.203	0.00980732
LOC_Os02g18612	expressed protein	-0.609	0.00424431					LOC_Os03g60820	transporter, major facilitator superfamily domain containing protein, expressed	-0.438	2.75641e-07
LOC_Os02g19200	OsFBX46 - F-box domain containing protein, expressed	-0.31	0.00931325					LOC_Os03g60850	peptide transporter PTR2, putative, expressed	-0.659	0.000139172
LOC_Os02g19220	expressed protein	-0.27	0.0114107					LOC_Os03g60920	Methyltransferase small domain containing protein, expressed	-0.255	0.014536
LOC_Os02g19330	expressed protein	-0.324	0.00652883					LOC_Os03g61090	expressed protein	-0.515	0.000157527
LOC_Os02g19650	hydrolase, alpha/beta fold family domain containing protein, expressed	-0.721	9.51019e-13					LOC_Os03g61310	receptor-like protein kinase, putative, expressed	-0.311	0.00719478
LOC_Os02g19770	eukaryotic translation initiation factor 1A, putative, expressed	-0.285	0.0445293					LOC_Os03g61540	lipase class 3 family protein, putative, expressed	-0.459	0.000279633
LOC_Os02g19820	nodulin MtN3 family protein, putative, expressed	-0.447	9.44962e-08					LOC_Os03g61730	heat shock protein DnaJ, putative, expressed	-0.191	0.0119585
LOC_Os02g19890	stripe rust resistance protein Yr10, putative, expressed	-0.812	2.04664e-12					LOC_Os03g61760	OsSPL6 - SBP-box gene family member, expressed	-0.186	0.00305841
LOC_Os02g19970	aminotransferase, classes I and II, domain containing protein, expressed	-0.46	0.0029931					LOC_Os03g61829	haloacid dehalogenase-like hydrolase family protein, putative, expressed	-0.59	0.00274591
LOC_Os02g20040	loricrin, putative, expressed	-0.874	0.000339154					LOC_Os03g61890	chloroplast protein import component Toc159, putative, expressed	-0.653	4.64238e-08
LOC_Os02g20160	PPR repeat domain containing protein, putative, expressed	-0.496	0.00025693					LOC_Os03g61960	2Fe-2S iron-sulfur cluster binding domain containing protein, expressed	-0.306	0.00152629
LOC_Os02g20360	tyrosine aminotransferase, putative, expressed	-2.357	8.58757e-14					LOC_Os03g61990	glycine-rich RNA-binding protein 7, putative, expressed	-0.351	1.16487e-12
LOC_Os02g20380	expressed protein	-0.481	1.22929e-06					LOC_Os03g62030	expressed protein	-0.366	3.7448e-05
LOC_Os02g20410	GTP binding protein, putative, expressed	-0.163	0.0235616					LOC_Os03g62170	cyclase/dehydrase family protein, expressed	-0.283	0.0241725
LOC_Os02g20490	expressed protein	-0.545	0.000385391					LOC_Os03g62180	lectin protein kinase family protein, putative, expressed	-0.298	0.00309215
LOC_Os02g20934	expressed protein	-0.521	7.78644e-05					LOC_Os03g62270	MATE efflux family protein, putative, expressed	-1.186	2.23639e-06
LOC_Os02g20980	expressed protein	-0.207	0.0346952					LOC_Os03g62600	ras-related protein, putative, expressed	-0.223	0.0401231
LOC_Os02g21090	CPuORF33 - conserved peptide uORF-containing transcript, expressed	-1.264	2.5192e-05					LOC_Os03g62610	RNA-binding protein containing a PIN domain, putative, expressed	-0.505	5.8364e-05
LOC_Os02g21110	OsFBK6 - F-box domain and kelch repeat containing protein, expressed	-0.995	1.60125e-06					LOC_Os03g62650	ion channel DMI1-like, chloroplast precursor, putative, expressed	-0.292	0.00597192
LOC_Os02g21190	expressed protein	-0.43	4.05008e-05					LOC_Os03g62780	S1 RNA binding domain containing protein, expressed	-0.578	3.01003e-07
LOC_Os02g21260	OsFBL8 - F-box domain and LRR containing protein, expressed	-0.332	0.0242476					LOC_Os03g62850	AMP-binding enzyme, putative, expressed	-0.281	0.00655147
LOC_Os02g21340	ABC-2 type transporter family protein, expressed	-1.858	4.34662e-65					LOC_Os03g63140	nitrate-induced NOI protein, expressed	-0.292	0.0209203
LOC_Os02g21350	pleiotropic drug resistance protein 5, putative, expressed	-1.765	3.20947e-15					LOC_Os03g63150	powdery mildew resistance protein PM3b, putative, expressed	-1.261	2.64973e-16
LOC_Os02g21430	AML1, putative, expressed	-0.183	0.0127273					LOC_Os03g63200	powdery mildew resistance protein PM3b, putative, expressed	-1.23	3.15064e-14
LOC_Os02g21460	uncharacterized protein yqjG, putative, expressed	-0.228	0.00707084					LOC_Os03g63420	OsGrx_S14 - glutaredoxin subgroup II, expressed	-0.261	0.00630908
LOC_Os02g21470	expressed protein	-1.05	0.000138504					LOC_Os03g63490	pantoate--beta-alanine ligase, putative, expressed	-0.761	2.07726e-12
LOC_Os02g21510	NOL1/NOP2/sun family protein, putative, expressed	-0.319	0.00603745					LOC_Os03g63700	AIG2-like family domain containing protein, expressed	-0.432	0.000106989
LOC_Os02g21630	SEC14 cytosolic factor family protein, putative, expressed	-0.518	4.95585e-06					LOC_Os03g63750	HSF-type DNA-binding domain containing protein, expressed	-0.213	0.00274475
LOC_Os02g21750	MDR-like ABC transporter, putative, expressed	-1.29	5.73366e-09					LOC_Os03g63930	acyl carrier protein, putative, expressed	-0.549	0.00213277
LOC_Os02g21810	cytochrome P450 51, putative, expressed	-0.643	0.000151706					LOC_Os03g63970	gibberellin 20 oxidase 1, putative, expressed	-0.624	0.00233539
LOC_Os02g21880	coiled-coil domain-containing protein, putative, expressed	-0.153	0.00812971					LOC_Os03g64020	expressed protein	-0.305	0.000511143
LOC_Os02g22060	expressed protein	-0.467	5.69046e-06					LOC_Os04g01970	SWI/SNF-related matrix-associated actin-dependent regulator of chromatin subfamily C member, putative, expressed	-0.232	0.024936
LOC_Os02g22070	expressed protein	-0.517	1.94092e-10					LOC_Os04g02050	bifunctional 3-phosphoadenosine 5-phosphosulfate synthetase, putative, expressed	-0.808	2.83249e-06
LOC_Os02g22084	expressed protein	-0.871	1.33022e-07					LOC_Os04g02110	disease resistance protein RGA3, putative, expressed	-0.215	0.0196207
LOC_Os02g22100	OsRhmbd6 - Putative Rhomboid homologue, expressed	-2.932	1.5814e-85					LOC_Os04g02620	oxidoreductase, short chain dehydrogenase/reductase family, putative, expressed	-0.98	2.95789e-05
LOC_Os02g22130	expressed protein	-0.668	1.63291e-09					LOC_Os04g02754	amidase family protein, putative, expressed	-0.419	0.000238724
LOC_Os02g22140	ADP-ribosylation factor, putative, expressed	-0.311	0.001641					LOC_Os04g02910	membrane related protein CP5, putative, expressed	-0.276	0.000500768
LOC_Os02g22374	expressed protein	-0.427	0.000802683					LOC_Os04g05010	CBS domain containing membrane protein, putative, expressed	-2.086	6.01218e-41
LOC_Os02g23823	helix-loop-helix DNA-binding domain containing protein, expressed	-0.315	0.000174961					LOC_Os04g07110	expressed protein	-1.241	3.52061e-06
LOC_Os02g23930	expressed protein	-0.294	0.0289786					LOC_Os04g08034	ZOS4-02 - C2H2 zinc finger protein, expressed	-0.214	0.0106618
LOC_Os02g23939	expressed protein	-0.89	4.93734e-14					LOC_Os04g08350	cysteine synthase, chloroplast/chromoplast precursor, putative, expressed	-0.366	0.000276171
LOC_Os02g25060	NTMC2Type1.2 protein, putative, expressed	-0.361	5.70269e-05					LOC_Os04g08740	ethylene receptor, putative, expressed	-0.223	0.0248049
LOC_Os02g26294	expressed protein	-0.456	0.0025627					LOC_Os04g08828	cytochrome P450, putative, expressed	-1.158	7.79341e-07
LOC_Os02g26400	nuclease, EndA/NucM family protein, expressed	-1.288	3.07162e-15					LOC_Os04g09654	O-methyltransferase, putative, expressed	-0.6	0.00149654
LOC_Os02g26550	ubiquitin carboxyl-terminal hydrolase, family 1, putative, expressed	-0.418	9.34006e-05					LOC_Os04g10420	CW7, putative, expressed	-0.212	0.0207203
LOC_Os02g26560	expressed protein	-0.493	3.24046e-05					LOC_Os04g11400	expressed protein	-0.958	5.37072e-18
LOC_Os02g26700	cation transport regulator-like protein 1, putative, expressed	-1.095	4.81794e-25					LOC_Os04g11820	white-brown complex homolog protein, putative, expressed	-0.304	0.00786861
LOC_Os02g26860	START domain containing protein, putative, expressed	-0.639	3.19605e-06					LOC_Os04g12430	expressed protein	-0.585	0.00978316
LOC_Os02g27030	cysteine proteinase 1 precursor, putative, expressed	-0.298	0.000165238					LOC_Os04g13220	ABC transporter family protein, putative, expressed	-0.462	1.19459e-05
LOC_Os02g27060	high mobility group, putative, expressed	-0.967	1.3065e-30					LOC_Os04g14220	disease resistance protein RPM1, putative, expressed	-0.669	2.97373e-08
LOC_Os02g27070	PPR repeat domain containing protein, putative, expressed	-0.752	5.68059e-09					LOC_Os04g17669	expressed protein	-1.988	0.000809429
LOC_Os02g27110	expressed protein	-0.326	1.07742e-05					LOC_Os04g18010	cleavage and polyadenylation specificity factor subunit 1, putative, expressed	-0.176	0.015693
LOC_Os02g27130	expressed protein	-0.843	0.000398675					LOC_Os04g19684	methyl-CpG binding domain containing protein, expressed	-0.208	0.0103069
LOC_Os02g27200	expressed protein	-2.552	2.9407e-05					LOC_Os04g20164	amine oxidase precursor, putative, expressed	-0.332	2.90025e-05
LOC_Os02g27440	DNA topoisomerase 1, putative, expressed	-0.663	5.37909e-09					LOC_Os04g21350	flowering promoting factor-like 1, putative, expressed	-2.207	3.77379e-09
LOC_Os02g27490	bile acid sodium symporter family protein, putative, expressed	-0.525	2.25406e-05					LOC_Os04g21820	OsWAK33 - OsWAK receptor-like protein OsWAK-RLP, expressed	-0.374	0.000185776
LOC_Os02g27592	expressed protein	-1.305	2.48209e-53					LOC_Os04g22900	jasmonate-induced protein, putative, expressed	-0.649	1.77138e-06
LOC_Os02g28074	XRN 5-3 exonuclease N-terminus family protein, expressed	-0.843	2.38786e-10					LOC_Os04g23180	cation efflux family protein, putative, expressed	-0.409	1.70041e-05
LOC_Os02g28200	transferase family protein, putative, expressed	-0.936	0.0368552					LOC_Os04g24220	OsWAK32 - OsWAK receptor-like protein kinase, expressed	-0.68	4.99436e-14
LOC_Os02g28465	expressed protein	-0.661	0.000239509					LOC_Os04g25440	cytokinin-O-glucosyltransferase 2, putative, expressed	-0.607	5.75141e-05
LOC_Os02g28820	expressed protein	-0.751	9.40389e-09					LOC_Os04g25570	protein phosphatase 2C, putative, expressed	-0.285	0.00619531
LOC_Os02g28980	peptidyl-prolyl isomerase, putative, expressed	-0.37	0.000395514					LOC_Os04g26870	oxidoreductase, aldo/keto reductase family protein, putative, expressed	-0.688	0.0046456
LOC_Os02g29340	HSF-type DNA-binding domain containing protein, expressed	-0.347	0.00419576					LOC_Os04g26920	oxidoreductase, aldo/keto reductase family protein, putative, expressed	-0.467	0.000109887
LOC_Os02g29500	expressed protein	-0.874	3.23638e-06					LOC_Os04g27250	expressed protein	-0.226	0.0379473
LOC_Os02g29550	AP2 domain containing protein, expressed	-0.418	1.79652e-06					LOC_Os04g27790	terpene synthase, putative, expressed	-0.564	0.00843516
LOC_Os02g29890	expressed protein	-0.421	0.000208845					LOC_Os04g28100	spotted leaf 11, putative, expressed	-0.295	0.0314092
LOC_Os02g29960	cytochrome P450, putative, expressed	-0.481	1.40982e-05					LOC_Os04g28210	verticillium wilt disease resistance protein, putative, expressed	-0.318	0.00182724
LOC_Os02g30320	drought-induced protein 1, putative, expressed	-0.611	2.00834e-08					LOC_Os04g28460	phospholipid-transporting ATPase 2, putative, expressed	-0.277	0.00105639
LOC_Os02g30380	expressed protein	-1.499	0.0122544					LOC_Os04g28780	serine/threonine-protein kinase receptor precursor, putative, expressed	-3.156	1.34555e-16
LOC_Os02g30410	expressed protein	-0.593	2.06429e-14					LOC_Os04g28870	dehydrogenase, putative, expressed	-0.888	0.0159467
LOC_Os02g30620	dnaJ domain containing protein, expressed	-0.286	0.0003686					LOC_Os04g29550	RIPER2 - Ripening-related family protein precursor, expressed	-1.669	8.2896e-17
LOC_Os02g30630	thiamine pyrophosphate enzyme, C-terminal TPP binding domain containing protein, expressed	-0.249	0.0166663					LOC_Os04g29580	OsWAK37 - OsWAK short gene, expressed	-1.293	1.27516e-11
LOC_Os02g30650	heavy metal-associated domain containing protein, expressed	-0.952	0.000172402					LOC_Os04g29680	OsWAK38 - OsWAK receptor-like protein kinase, expressed	-2.015	6.89876e-47
LOC_Os02g30714	dehydrogenase/reductase, putative, expressed	-0.687	0.0079524					LOC_Os04g29810	expressed protein	-1.303	2.01276e-09
LOC_Os02g30840	RNA pseudouridine synthase, putative, expressed	-0.268	0.0174801					LOC_Os04g29960	OsWAK43 - OsWAK receptor-like protein kinase, expressed	-0.523	0.0267367
LOC_Os02g31070	expressed protein	-0.559	5.51139e-07					LOC_Os04g30010	OsWAK45 - OsWAK receptor-like protein kinase, expressed	-1.248	9.76921e-07
LOC_Os02g31074	expressed protein	-0.573	1.75617e-05					LOC_Os04g30160	OsWAK46 - OsWAK receptor-like protein kinase, expressed	-0.925	1.95973e-09
LOC_Os02g31926	expressed protein	-0.358	0.0258748					LOC_Os04g30240	OsWAK60 - OsWAK receptor-like protein kinase, expressed	-0.418	0.00161489
LOC_Os02g32009	expressed protein	-1.743	6.15424e-07					LOC_Os04g30330	OsWAK59 - OsWAK receptor-like cytoplasmic kinase OsWAK-RLCK, expressed	-1.819	1.11176e-07
LOC_Os02g32290	expressed protein	-0.339	0.00491767					LOC_Os04g30490	MATE efflux family protein, putative, expressed	-0.343	0.0184977
LOC_Os02g32420	protein binding protein, putative, expressed	-1.333	6.01289e-08					LOC_Os04g31020	expressed protein	-0.248	0.0235429
LOC_Os02g32460	ThiF family domain containing protein, putative, expressed	-0.338	0.000129339					LOC_Os04g31030	nitrate-induced NOI protein, expressed	-0.244	0.0308604
LOC_Os02g32469	expressed protein	-0.405	0.000703018					LOC_Os04g31120	OsFBK14 - F-box domain and kelch repeat containing protein, expressed	-0.883	6.30484e-12
LOC_Os02g32490	AMP-binding enzyme, putative, expressed	-0.804	7.85216e-14					LOC_Os04g31760	expressed protein	-0.501	0.0142708
LOC_Os02g32610	protein kinase domain containing protein, expressed	-1.426	6.56487e-17					LOC_Os04g31790	expressed protein	-0.489	0.0242841
LOC_Os02g32730	neutral/alkaline invertase, putative, expressed	-0.502	2.54422e-18					LOC_Os04g31804	OsMADS64 - MADS-box family gene with M-alpha type-box, expressed	-0.231	0.0390899
LOC_Os02g32780	pentatricopeptide, putative, expressed	-1.538	2.92011e-23					LOC_Os04g31924	nodulin, putative, expressed	-0.322	0.00911712
LOC_Os02g32930	bile acid sodium symporter, putative, expressed	-0.646	5.11393e-09					LOC_Os04g32110	ACT domain containing protein, expressed	-0.308	0.0272697
LOC_Os02g32990	expressed protein	-0.913	6.43209e-08					LOC_Os04g32150	amidohydrolase family protein, expressed	-0.424	0.000804561
LOC_Os02g33010	expressed protein	-1.258	3.7707e-39					LOC_Os04g32340	RNA-binding motif protein, putative, expressed	-0.23	0.00467412
LOC_Os02g33020	SOUL heme-binding protein, putative, expressed	-0.522	1.28976e-13					LOC_Os04g32370	hydroxyproline-rich glycoprotein family protein, putative, expressed	-0.374	0.000473226
LOC_Os02g33030	bifunctional monodehydroascorbate reductase and carbonic anhydrasenectarin-3 precursor, putative, expressed	-0.6	1.07827e-06					LOC_Os04g32560	ATP-dependent Clp protease ATP-binding subunit clpA homolog CD4B,chloroplast precursor, putative, expressed	-0.119	0.0101069
LOC_Os02g33060	expressed protein	-1.67	0.000116097					LOC_Os04g32800	basic proline-rich protein, putative, expressed	-1.417	1.17312e-20
LOC_Os02g33080	N-carbamoylputrescine amidase, putative, expressed	-0.216	0.0361269					LOC_Os04g32850	basic proline-rich protein, putative, expressed	-1.324	1.36382e-06
LOC_Os02g33290	expressed protein	-0.719	0.000322351					LOC_Os04g32880	CBS domain containing membrane protein, putative, expressed	-0.215	0.0050144
LOC_Os02g33420	ATPase, AAA family protein, expressed	-0.975	3.6495e-05					LOC_Os04g32920	potassium transporter, putative, expressed	-2.036	6.70688e-13
LOC_Os02g33500	threonyl-tRNA synthetase, putative, expressed	-0.832	1.45813e-16					LOC_Os04g33060	NAD dependent epimerase/dehydratase family protein, putative, expressed	-0.782	3.52593e-14
LOC_Os02g33705	expressed protein	-0.941	0.000221076					LOC_Os04g33080	protein phosphatase 2C, putative, expressed	-0.303	0.00342059
LOC_Os02g33770	homeodomain, putative, expressed	-1.102	8.16304e-31					LOC_Os04g33190	AMP-binding enzyme, putative, expressed	-0.933	1.11503e-06
LOC_Os02g33820	abscisic stress-ripening, putative, expressed	-0.516	5.43964e-05					LOC_Os04g33210	ERD1 protein, chloroplast precursor, putative, expressed	-0.382	8.6703e-05
LOC_Os02g34500	expressed protein	-0.233	0.0122878					LOC_Os04g33280	expressed protein	-0.21	0.000152341
LOC_Os02g34580	ammonium transporter protein, putative, expressed	-1.144	1.76449e-14					LOC_Os04g33300	amino acid kinase, putative, expressed	-0.341	4.06912e-06
LOC_Os02g34650	expressed protein	-0.888	8.72511e-06					LOC_Os04g33640	glycosyl hydrolases family 17, putative, expressed	-0.442	0.0424079
LOC_Os02g34680	ZOS2-09 - C2H2 zinc finger protein, expressed	-0.441	6.03808e-10					LOC_Os04g33830	membrane protein, putative, expressed	-0.392	0.0207357
LOC_Os02g34750	leucine-rich repeat receptor-like protein kinase 1, putative, expressed	-0.26	0.0293498					LOC_Os04g33860	expressed protein	-0.262	0.0378635
LOC_Os02g34810	OsAPx8 - Thylakoid-bound Ascorbate Peroxidase encoding gene 5,8, expressed	-0.521	1.5657e-05					LOC_Os04g34050	VQ domain containing protein, putative, expressed	-0.488	0.0095308
LOC_Os02g34860	Regulator of chromosome condensation domain containing protein, expressed	-1.125	1.5412e-11					LOC_Os04g34080	WD-40 repeat family protein, putative, expressed	-0.547	4.55289e-06
LOC_Os02g34930	expressed protein	-0.627	0.000212476					LOC_Os04g34100	expressed protein	-0.162	0.0241091
LOC_Os02g34990	ACT domain containing protein, putative, expressed	-2.505	1.23579e-48					LOC_Os04g34270	serine/threonine-protein kinase receptor precursor, putative, expressed	-2.739	2.73428e-36
LOC_Os02g35090	expressed protein	-0.485	6.39513e-05					LOC_Os04g34440	ubiquitin interaction motif-containing protein, putative, expressed	-0.212	0.00248808
LOC_Os02g35170	uncharacterized oxidoreductase yoxD, putative, expressed	-0.444	2.23571e-11					LOC_Os04g35180	co-chaperone GrpE protein, putative, expressed	-0.223	0.013702
LOC_Os02g35180	OsRR2 type-A response regulator, expressed	-1.221	3.13656e-09					LOC_Os04g35210	Leucine Rich Repeat family protein, expressed	-0.82	0.000505225
LOC_Os02g35320	expressed protein	-2.194	2.54569e-12					LOC_Os04g35290	OsPDIL5-2 protein disulfide isomerase PDIL5-2, expressed	-0.148	0.0410499
LOC_Os02g35470	calmodulin binding protein, putative, expressed	-0.34	0.000453405					LOC_Os04g35300	SLL1 protein, putative, expressed	-0.171	0.033556
LOC_Os02g35480	expressed protein	-0.459	3.4929e-08					LOC_Os04g35520	OsAPx7 - Stromal Ascorbate Peroxidase encoding gene 5,8, expressed	-0.54	0.0340452
LOC_Os02g35490	MLO domain containing protein, putative, expressed	-0.62	0.00835163					LOC_Os04g35690	tetratricopeptide repeat, putative, expressed	-1.698	0.00136307
LOC_Os02g35500	NAD binding domain of 6-phosphogluconate dehydrogenase containing protein, expressed	-0.49	3.88461e-09					LOC_Os04g35700	STE_MEKK_ste11_MAP3K.16 - STE kinases include homologs to sterile 7, sterile 11 and sterile 20 from yeast, expressed	-0.576	1.97275e-28
LOC_Os02g35560	OsFBX53 - F-box domain containing protein, expressed	-0.369	5.2614e-05					LOC_Os04g35790	GLTP domain containing protein, putative, expressed	-0.496	0.000495948
LOC_Os02g35590	glutathione S-transferase, putative, expressed	-0.18	0.0324651					LOC_Os04g36050	cleft lip and palate transmembrane protein 1, putative, expressed	-0.278	7.33928e-06
LOC_Os02g35600	PHD finger protein, putative, expressed	-0.492	1.26964e-10					LOC_Os04g36054	auxin response factor 9, putative, expressed	-0.731	1.15061e-13
LOC_Os02g35620	expressed protein	-0.514	1.94001e-13					LOC_Os04g36058	DUF1771 domain containing protein, putative, expressed	-0.22	0.0362684
LOC_Os02g35630	AAA family ATPase, putative, expressed	-1	4.48361e-26					LOC_Os04g36062	expressed protein	-0.702	1.03123e-06
LOC_Os02g35750	pentatricopeptide repeat domain containing protein, putative, expressed	-0.375	0.00153097					LOC_Os04g36670	expressed protein	-0.929	0.00994566
LOC_Os02g35900	thioredoxin, putative, expressed	-0.722	1.92754e-26					LOC_Os04g36760	enzyme of the cupin superfamily protein, putative, expressed	-0.192	0.0343735
LOC_Os02g35910	protein phosphotase protein, putative, expressed	-0.64	7.40246e-11					LOC_Os04g37540	expressed protein	-0.252	0.00154307
LOC_Os02g35970	BTBN2 - Bric-a-Brac, Tramtrack, Broad Complex BTB domain with non-phototropic hypocotyl 3 NPH3 and coiled-coil domains, expressed	-3.133	0.000660514					LOC_Os04g37550	aspartic proteinase nepenthesin-2 precursor, putative, expressed	-0.493	0.000143373
LOC_Os02g36150	cytochrome P450, putative, expressed	-1.244	1.11282e-31					LOC_Os04g37580	cation transport regulator-like protein 1, putative, expressed	-0.48	3.06948e-07
LOC_Os02g36190	cytochrome P450, putative, expressed	-1.044	0.00881234					LOC_Os04g37619	zeaxanthin epoxidase, chloroplast precursor, putative, expressed	-0.234	0.0156896
LOC_Os02g36210	ent-kaurene synthase, chloroplast precursor, putative, expressed	-1.86	2.07512e-20					LOC_Os04g37820	cytokinin-O-glucosyltransferase 2, putative, expressed	-1.047	1.97783e-08
LOC_Os02g36220	terpene synthase, putative, expressed	-1.532	2.00146e-06					LOC_Os04g37920	FAD binding domain of DNA photolyase domain containing protein, expressed	-0.39	1.27493e-05
LOC_Os02g36264	terpene synthase, putative, expressed	-1.81	1.32673e-20					LOC_Os04g37950	ubiquitin carboxyl-terminal hydrolase domain containing protein, expressed	-0.18	0.0402282
LOC_Os02g36380	FAD binding domain of DNA photolyase domain containing protein, expressed	-1.048	2.39639e-39					LOC_Os04g37980	transporter family protein, putative, expressed	-1.419	4.47931e-09
LOC_Os02g36400	ubiquitin carboxyl-terminal hydrolase domain containing protein, expressed	-0.559	1.14022e-08					LOC_Os04g37990	transporter family protein, putative, expressed	-0.768	0.00362016
LOC_Os02g36414	transporter family protein, putative, expressed	-1.598	5.45249e-07					LOC_Os04g38430	nodulin, putative, expressed	-2.149	6.22428e-06
LOC_Os02g36440	transporter family protein, putative, expressed	-0.918	0.00684685					LOC_Os04g38450	gamma-glutamyltranspeptidase 1 precursor, putative, expressed	-0.467	7.15259e-06
LOC_Os02g36450	transporter family protein, putative, expressed	-1.021	8.45136e-13					LOC_Os04g38480	BRASSINOSTEROID INSENSITIVE 1-associated receptor kinase 1 precursor, putative, expressed	-0.562	1.16848e-06
LOC_Os02g36570	ABC1 family domain containing protein, putative, expressed	-0.297	0.00130836					LOC_Os04g38520	CPuORF18 - conserved peptide uORF-containing transcript, expressed	-0.248	0.0163359
LOC_Os02g36590	CPuORF19 - conserved peptide uORF-containing transcript, expressed	-1.642	7.09604e-24					LOC_Os04g38530	aldose 1-epimerase, putative, expressed	-1.618	1.48022e-05
LOC_Os02g36770	galactosyltransferase family protein, putative, expressed	-2.478	6.53417e-07					LOC_Os04g38600	glyceraldehyde-3-phosphate dehydrogenase, putative, expressed	-0.626	0.000320049
LOC_Os02g36850	oxygen evolving enhancer protein 3, identical, putative, expressed	-1.085	7.53028e-07					LOC_Os04g38610	RAN guanine nucleotide release factor, putative, expressed	-0.492	5.78757e-05
LOC_Os02g36890	MYB family transcription factor, putative, expressed	-1.893	0.00674928					LOC_Os04g38640	OsDegp5 - Putative Deg protease homologue, expressed	-0.237	0.0164036
LOC_Os02g36940	uncharacterized Cys-rich domain containing protein, putative, expressed	-1.147	5.48544e-23					LOC_Os04g39010	heavy metal associated domain containing protein, expressed	-1.978	9.90281e-05
LOC_Os02g36960	choline transporter-related, putative, expressed	-0.83	4.91506e-12					LOC_Os04g39290	heavy metal transport/detoxification protein, putative, expressed	-0.826	0.00196294
LOC_Os02g36974	14-3-3 protein, putative, expressed	-0.437	7.12006e-12					LOC_Os04g39300	heavy metal transport/detoxification protein, putative, expressed	-3.651	7.54921e-22
LOC_Os02g36990	dynein light chain type 1 family protein, putative, expressed	-1.185	4.83222e-06					LOC_Os04g39320	expressed protein	-1.19	6.45839e-06
LOC_Os02g37060	photosystem II 5 kDa protein, chloroplast precursor, putative, expressed	-1.427	5.86089e-06					LOC_Os04g39350	heavy metal associated domain containing protein, expressed	-1.278	0.000799392
LOC_Os02g37090	hydrolase, alpha/beta fold family domain containing protein, expressed	-0.737	2.02057e-09					LOC_Os04g39380	heavy metal transport/detoxification protein, putative, expressed	-0.907	9.24169e-06
LOC_Os02g37109	vegetative cell wall protein gp1 precursor, putative, expressed	-1.077	1.9e-05					LOC_Os04g39880	Os4bglu12 - beta-glucosidase, exo-beta-glucanase, expressed	-1.844	9.45013e-19
LOC_Os02g37120	expressed protein	-0.445	2.88699e-05					LOC_Os04g40040	copper methylamine oxidase precursor, putative, expressed	-0.494	0.00160603
LOC_Os02g37130	expressed protein	-0.209	0.00229779					LOC_Os04g40100	BTBN11 - Bric-a-Brac, Tramtrack, Broad Complex BTB domain with non-phototropic hypocotyl 3 NPH3 domain, expressed	-0.354	0.00130055
LOC_Os02g37150	expressed protein	-0.224	0.00470221					LOC_Os04g40320	expressed protein	-0.248	0.0153799
LOC_Os02g37280	heavy metal transport/detoxification protein, putative, expressed	-0.78	0.0110104					LOC_Os04g40600	peptide methionine sulfoxide reductase, putative, expressed	-0.202	0.0311402
LOC_Os02g37309	expressed protein	-1.101	2.07418e-08					LOC_Os04g40630	BTBZ4 - Bric-a-Brac, Tramtrack, Broad Complex BTB domain with TAZ zinc finger and Calmodulin-binding domains, expressed	-1.439	2.91021e-11
LOC_Os02g37330	heavy metal associated domain containing protein, expressed	-2.831	4.68916e-20					LOC_Os04g40874	glucose-6-phosphate 1-dehydrogenase, cytoplasmic isoform, putative, expressed	-0.27	0.00368369
LOC_Os02g37600	expressed protein	-1.891	1.73702e-28					LOC_Os04g41100	cyclin-dependent kinase G-2, putative, expressed	-0.227	0.000782044
LOC_Os02g37610	expressed protein	-0.392	0.0131518					LOC_Os04g41160	protein kinase, putative, expressed	-0.379	0.00452073
LOC_Os02g37700	lecithin:cholesterol acyltransferase, putative, expressed	-0.68	0.00823735					LOC_Os04g41229	helix-loop-helix DNA-binding domain containing protein, expressed	-2.862	1.93447e-19
LOC_Os02g38020	inorganic phosphate transporter 2-1, chloroplast precursor, putative, expressed	-2.218	2.73861e-35					LOC_Os04g41310	STRUBBELIG-RECEPTOR FAMILY 8 precursor, putative, expressed	-0.276	0.0102128
LOC_Os02g38160	glycosyl transferase family 17 protein, putative, expressed	-0.391	0.0038446					LOC_Os04g41340	4-nitrophenylphosphatase, putative, expressed	-0.634	8.37248e-08
LOC_Os02g38210	elongation factor Tu, putative, expressed	-0.573	6.17192e-08					LOC_Os04g41850	NIN, putative, expressed	-0.388	0.000225923
LOC_Os02g38240	rhodanese family protein, putative, expressed	-1.16	6.42085e-10					LOC_Os04g42010	RNA binding protein, putative, expressed	-0.226	0.0161151
LOC_Os02g38350	Regulator of chromosome condensation domain containing protein, expressed	-0.643	1.13574e-10					LOC_Os04g42020	CCT/B-box zinc finger protein, putative, expressed	-0.27	0.00365928
LOC_Os02g38430	steroid nuclear receptor, ligand-binding, putative, expressed	-0.785	1.82738e-26					LOC_Os04g42030	expressed protein	-0.316	0.0242529
LOC_Os02g38740	expressed protein	-0.995	0.000259004					LOC_Os04g42090	CPuORF7 - conserved peptide uORF-containing transcript, expressed	-0.38	5.92789e-18
LOC_Os02g38780	protein phosphatase 2C containing protein, expressed	-0.548	9.74452e-09					LOC_Os04g42134	enhancer of rudimentary protein, putative, expressed	-0.446	0.0025209
LOC_Os02g38810	26S proteasome non-ATPase regulatory subunit 6, putative, expressed	-0.353	0.000269113					LOC_Os04g42250	transferase family protein, putative, expressed	-0.447	0.000391021
LOC_Os02g38820	expressed protein	-0.398	0.000318543					LOC_Os04g42480	receptor-like protein kinase At3g46290 precursor, putative, expressed	-0.272	0.00672799
LOC_Os02g38860	expressed protein	-0.93	0.00548116					LOC_Os04g42520	phosphoribosyl transferase, putative, expressed	-0.238	0.0198454
LOC_Os02g38950	PPR repeat containing protein, expressed	-0.325	0.0246936					LOC_Os04g42690	UDP-glucoronosyl and UDP-glucosyl transferase domain containing protein, expressed	-0.357	0.0326845
LOC_Os02g39030	transmembrane protein 17, putative, expressed	-0.238	0.00721329					LOC_Os04g42800	photosystem-II repair protein, putative, expressed	-0.318	0.0109396
LOC_Os02g39040	mTERF domain containing protein, expressed	-0.56	2.07928e-08					LOC_Os04g42920	dehydrogenase, putative, expressed	-0.185	0.00482755
LOC_Os02g39060	RNA recognition motif containing protein, putative, expressed	-0.652	0.000181512					LOC_Os04g42930	OsGrx_C2.2 - glutaredoxin subgroup I, expressed	-0.158	0.0306753
LOC_Os02g39080	expressed protein	-0.65	0.000355142					LOC_Os04g43030	lipase class 3 family protein, putative, expressed	-0.3	0.00323284
LOC_Os02g39100	fasciated ear2, putative, expressed	-0.407	0.00242238					LOC_Os04g43060	enzyme of the cupin superfamily protein, putative, expressed	-0.486	0.000830235
LOC_Os02g39140	helix-loop-helix DNA-binding domain containing protein, expressed	-1.703	1.20684e-17					LOC_Os04g43070	ammonium transporter protein, putative, expressed	-0.411	0.00357393
LOC_Os02g39160	hydroxymethylbutenyl 4-diphosphate synthase, putative, expressed	-1.093	1.22973e-26					LOC_Os04g43160	expressed protein	-0.496	0.000254969
LOC_Os02g39290	TRAF-type zinc finger family protein, expressed	-0.446	0.000456					LOC_Os04g43340	disease resistance RPP13-like protein 1, putative, expressed	-0.244	0.0188518
LOC_Os02g39360	B-box zinc finger family protein, putative, expressed	-0.774	7.80124e-11					LOC_Os04g43420	PTAC5, putative, expressed	-0.275	0.0027397
LOC_Os02g39400	isochorismatase family protein, putative, expressed	-0.688	5.55162e-11					LOC_Os04g43840	possible lysine decarboxylase domain containing protein, expressed	-0.799	0.00813504
LOC_Os02g39410	protein phosphatase 2C, putative, expressed	-0.345	0.00690636					LOC_Os04g43916	expressed protein	-0.206	0.00501719
LOC_Os02g39560	non-receptor tyrosine kinase spore lysis A, putative, expressed	-0.505	6.17052e-06					LOC_Os04g43922	exosome complex exonuclease rrp4, putative, expressed	-0.27	0.00779478
LOC_Os02g39600	outer envelope protein, putative, expressed	-1.018	8.26471e-21					LOC_Os04g43990	DUF584 domain containing protein, putative, expressed	-0.792	9.69578e-05
LOC_Os02g39660	receptor kinase, putative, expressed	-1.443	0.00011276					LOC_Os04g44030	PPR repeat domain containing protein, putative, expressed	-0.207	0.0299607
LOC_Os02g39730	expressed protein	-1.036	2.27499e-18					LOC_Os04g44210	expressed protein	-1.068	4.35461e-07
LOC_Os02g39740	psaB translation factor, putative, expressed	-0.43	2.46031e-06					LOC_Os04g44354	UDP-glucoronosyl and UDP-glucosyl transferase domain containing protein, expressed	-1.301	0.00042077
LOC_Os02g39884	expressed protein	-0.941	0.00164134					LOC_Os04g44430	transporter, major facilitator family, putative, expressed	-0.494	2.6196e-10
LOC_Os02g39970	regulatory subunit, putative, expressed	-0.605	1.22366e-09					LOC_Os04g44700	WD-40 repeat family protein, putative, expressed	-0.405	0.000298719
LOC_Os02g39990	expressed protein	-0.275	0.0438082					LOC_Os04g44924	short-chain dehydrogenase/reductase, putative, expressed	-1.177	3.07156e-15
LOC_Os02g40010	phosphoribosyl transferase, putative, expressed	-0.75	0.0339785					LOC_Os04g45000	short-chain dehydrogenase/reductase, putative, expressed	-0.737	3.34893e-06
LOC_Os02g40030	transporter family protein, putative, expressed	-0.498	2.66118e-10					LOC_Os04g45200	DNA binding protein, putative, expressed	-0.197	0.023022
LOC_Os02g40240	receptor kinase, putative, expressed	-2.004	7.88266e-67					LOC_Os04g45240	expressed protein	-0.243	0.0290019
LOC_Os02g40410	expressed protein	-0.764	0.0322831					LOC_Os04g45690	B-box zinc finger family protein, putative, expressed	-1.322	2.25678e-11
LOC_Os02g40454	serine/threonine protein phosphatase 2A 55 kDa regulatory subunit B, putative, expressed	-1.083	1.14719e-20					LOC_Os04g45834	DUF584 domain containing protein, putative, expressed	-0.674	3.18179e-12
LOC_Os02g40510	response regulator receiver domain containing protein, expressed	-0.129	0.0279111					LOC_Os04g45940	transcription factor like protein, putative, expressed	-0.29	0.027149
LOC_Os02g40680	mis12 protein, expressed	-0.345	0.0464883					LOC_Os04g46220	ethylene-responsive transcription factor, putative, expressed	-1.325	6.54812e-09
LOC_Os02g40730	ammonium transporter protein, putative, expressed	-1.548	5.10549e-12					LOC_Os04g46320	inactive receptor kinase At2g26730 precursor, putative, expressed	-0.351	0.0385765
LOC_Os02g41470	tRNA synthetases class II domain containing protein, expressed	-0.227	0.00400366					LOC_Os04g46450	zinc finger, C3HC4 type domain containing protein, expressed	-0.254	0.000334745
LOC_Os02g41550	FAD binding domain of DNA photolyase domain containing protein, expressed	-0.534	8.56363e-07					LOC_Os04g46750	glycosyl transferase 8 domain containing protein, putative, expressed	-0.317	0.000590085
LOC_Os02g41710	cyclic nucleotide-gated ion channel, putative, expressed	-1.33	7.0937e-17					LOC_Os04g47190	aminotransferase domain containing protein, putative, expressed	-0.64	5.6026e-08
LOC_Os02g41800	auxin response factor, putative, expressed	-0.553	5.51509e-05					LOC_Os04g47240	STE_MEKK_ste11_MAP3K.17 - STE kinases include homologs to sterile 7, sterile 11 and sterile 20 from yeast, expressed	-0.15	0.0382688
LOC_Os02g41890	phytosulfokine receptor precursor, putative, expressed	-0.486	0.00889693					LOC_Os04g47290	amine oxidase, putative, expressed	-0.349	0.000307138
LOC_Os02g42040	MIF4G domain containing protein, putative, expressed	-0.192	0.00744725					LOC_Os04g47300	CAMK_CAMK_like.26 - CAMK includes calcium/calmodulin depedent protein kinases, expressed	-0.615	0.000364868
LOC_Os02g42150	OsWAK14 - OsWAK receptor-like protein kinase, expressed	-1.411	3.77209e-09					LOC_Os04g47310	expressed protein	-0.801	4.25759e-09
LOC_Os02g42170	phospholipase, putative, expressed	-1.33	0.00498679					LOC_Os04g47410	DHHC zinc finger domain containing protein, expressed	-0.27	0.000811278
LOC_Os02g42310	OsSCP8 - Putative Serine Carboxypeptidase homologue, expressed	-0.235	0.023419					LOC_Os04g47420	transmembrane amino acid transporter protein, putative, expressed	-1.053	1.04722e-07
LOC_Os02g42314	ubiquitin-conjugating enzyme, putative, expressed	-0.31	0.000342455					LOC_Os04g47590	niemann-Pick C1 protein precursor, putative, expressed	-0.487	7.07741e-05
LOC_Os02g42330	nitrilase, putative, expressed	-1.395	3.73754e-38					LOC_Os04g47770	cis-zeatin O-glucosyltransferase, putative, expressed	-0.782	5.22249e-09
LOC_Os02g42350	nitrilase, putative, expressed	-0.971	1.06584e-17					LOC_Os04g47780	transmembrane amino acid transporter protein, putative, expressed	-1.051	1.533e-06
LOC_Os02g42370	receptor-like protein kinase 2 precursor, putative, expressed	-0.459	0.000127388					LOC_Os04g47860	ZOS4-11 - C2H2 zinc finger protein, expressed	-0.17	0.00600266
LOC_Os02g42412	F-box/LRR-repeat protein 2, putative, expressed	-0.308	0.0116883					LOC_Os04g48040	expressed protein	-0.288	0.00841886
LOC_Os02g42620	protein kinase, putative, expressed	-2.927	3.14052e-40					LOC_Os04g48130	OsRhmbd11 - Putative Rhomboid homologue, expressed	-1.153	1.07549e-09
LOC_Os02g42700	thioredoxin, putative, expressed	-0.48	1.1455e-06					LOC_Os04g48370	RNA polymerase IV subunit, putative, expressed	-0.269	0.0138472
LOC_Os02g42730	expressed protein	-0.267	0.00875155					LOC_Os04g48530	C4-dicarboxylate transporter/malic acid transport protein domain containing protein, expressed	-0.238	0.0208225
LOC_Os02g42810	oxidoreductase, short chain dehydrogenase/reductase family domain containing protein, expressed	-0.613	0.00325534					LOC_Os04g48820	deoxyribonuclease tatD, putative, expressed	-0.256	0.00883006
LOC_Os02g42890	cytochrome b561, putative, expressed	-0.394	2.7503e-08					LOC_Os04g48940	uncharacterized mscS family protein, putative, expressed	-0.765	7.7759e-08
LOC_Os02g42960	thylakoid lumenal protein, putative, expressed	-0.277	0.0054048					LOC_Os04g49160	zinc finger, C3HC4 type domain containing protein, expressed	-2.159	5.01127e-07
LOC_Os02g43090	myristoyl-acyl carrier protein thioesterase, chloroplast precursor, putative, expressed	-0.352	0.000213804					LOC_Os04g49500	U-box domain-containing protein, putative, expressed	-0.931	5.32438e-08
LOC_Os02g43170	B-box zinc finger family protein, putative, expressed	-0.754	0.00269467					LOC_Os04g49510	CAMK_CAMK_like.27 - CAMK includes calcium/calmodulin depedent protein kinases, expressed	-0.369	0.00121941
LOC_Os02g43194	aldehyde dehydrogenase, putative, expressed	-2.749	1.90956e-41					LOC_Os04g49530	expressed protein	-0.204	0.0212297
LOC_Os02g43280	aldehyde dehydrogenase, putative, expressed	-2.899	7.28784e-79					LOC_Os04g49570	glutamate receptor, putative, expressed	-0.555	1.7965e-07
LOC_Os02g43290	protein kinase domain containing protein, expressed	-0.762	0.0136291					LOC_Os04g49748	purine permease, putative, expressed	-0.578	0.000556916
LOC_Os02g43340	hydrolase, alpha/beta fold family domain containing protein, expressed	-1.157	1.09268e-09					LOC_Os04g49890	multidrug resistance-associated protein, putative, expressed	-0.479	0.000925365
LOC_Os02g43350	OsFtsH7 FtsH protease, homologue of AtFtsH7, expressed	-1.032	1.89488e-35					LOC_Os04g49954	expressed protein	-0.348	0.000895766
LOC_Os02g43360	cytochrome b5-like Heme/Steroid binding domain containing protein, expressed	-1.249	4.80845e-22					LOC_Os04g49960	glycosyl transferase, group 1 domain containing protein, expressed	-0.2	0.020619
LOC_Os02g43430	protein kinase domain containing protein, expressed	-0.321	0.00389597					LOC_Os04g50860	expressed protein	-0.154	0.0338237
LOC_Os02g43500	OR, putative, expressed	-0.503	2.4353e-10					LOC_Os04g50950	peptide transporter PTR2, putative, expressed	-0.653	0.0240455
LOC_Os02g43600	50S ribosomal protein L19, chloroplast precursor, putative, expressed	-0.331	0.00949737					LOC_Os04g51030	wall-associated kinase 1, putative, expressed	-0.648	1.68989e-06
LOC_Os02g44010	expressed protein	-0.761	1.0893e-18					LOC_Os04g51040	OsWAK50 - OsWAK receptor-like protein kinase, expressed	-0.302	0.0472594
LOC_Os02g44102	remorin C-terminal domain containing protein, putative, expressed	-0.445	0.000492088					LOC_Os04g51050	OsWAK53b - OsWAK receptor-like protein kinase, expressed	-0.29	0.0161929
LOC_Os02g44104	F-box family protein, putative, expressed	-0.514	0.000184246					LOC_Os04g51390	aldose 1-epimerase, putative, expressed	-0.285	0.0234781
LOC_Os02g44130	ZOS2-14 - C2H2 zinc finger protein, expressed	-0.933	0.0491103					LOC_Os04g51400	zinc finger, C3HC4 type domain containing protein, expressed	-0.723	4.41726e-08
LOC_Os02g44155	expressed protein	-1.666	6.69084e-07					LOC_Os04g51792	PAP fibrillin family domain containing protein, expressed	-0.425	1.70143e-06
LOC_Os02g44220	peroxisomal biogenesis factor 19, putative, expressed	-0.178	0.0477903					LOC_Os04g51809	expressed protein	-0.319	0.000132258
LOC_Os02g44270	expressed protein	-0.358	0.000152228					LOC_Os04g51830	OsHKT1;4 - Na+ transporter, expressed	-0.906	0.00609895
LOC_Os02g44360	scarecrow transcription factor family protein, putative, expressed	-0.92	1.71065e-18					LOC_Os04g51920	protein disulfide isomerase, putative, expressed	-0.455	0.0263064
LOC_Os02g44370	scarecrow, putative, expressed	-0.622	1.39033e-07					LOC_Os04g52140	protein kinase domain containing protein, expressed	-0.33	0.0276445
LOC_Os02g44520	OsSub19 - Putative Subtilisin homologue, expressed	-0.143	0.011256					LOC_Os04g52250	LTPL123 - Protease inhibitor/seed storage/LTP family protein precursor, expressed	-2.4	5.25734e-41
LOC_Os02g44550	NADP-dependent malic enzyme, putative, expressed	-0.427	4.8934e-05					LOC_Os04g52260	LTPL124 - Protease inhibitor/seed storage/LTP family protein precursor, expressed	-0.41	0.0164916
LOC_Os02g44599	expressed protein	-0.611	1.55931e-10					LOC_Os04g52479	peptidase, trypsin-like serine and cysteine proteases, putative, expressed	-0.225	0.0317894
LOC_Os02g44642	STE_MEKK_ste11_MAP3K.10 - STE kinases include homologs to sterile 7, sterile 11 and sterile 20 from yeast, expressed	-0.438	4.32584e-05					LOC_Os04g52570	expressed protein	-0.22	0.0380762
LOC_Os02g44680	allantoin permease, putative, expressed	-1.884	2.91183e-07					LOC_Os04g52600	SHR5-receptor-like kinase, putative, expressed	-0.536	5.57026e-10
LOC_Os02g45000	expressed protein	-0.391	0.0477934					LOC_Os04g52614	SHR5-receptor-like kinase, putative, expressed	-0.969	1.04068e-13
LOC_Os02g45070	PINHEAD, putative, expressed	-0.492	2.23611e-08					LOC_Os04g52640	SHR5-receptor-like kinase, putative, expressed	-0.409	0.0002376
LOC_Os02g45130	protein kinase, putative, expressed	-0.499	1.05181e-05					LOC_Os04g52900	ABC transporter family protein, putative, expressed	-0.238	0.00344081
LOC_Os02g45160	aluminum-activated malate transporter, putative, expressed	-2.198	0.00332268					LOC_Os04g52940	SIT4 phosphatase-associated protein domain containing protein, expressed	-0.463	2.52761e-06
LOC_Os02g45170	helix-loop-helix DNA-binding protein, putative, expressed	-1.639	1.71477e-30					LOC_Os04g53180	expressed protein	-3.593	2.52606e-06
LOC_Os02g45250	homeobox and START domains containing protein, putative, expressed	-0.349	0.000652682					LOC_Os04g53310	soluble starch synthase 3, chloroplast precursor, putative, expressed	-0.796	2.59387e-10
LOC_Os02g45320	OsFBX58 - F-box domain containing protein, expressed	-0.801	3.4277e-11					LOC_Os04g53860	reductase, putative, expressed	-0.605	0.000126147
LOC_Os02g45460	expressed protein	-1.578	1.70952e-34					LOC_Os04g54430	immediate-early protein RSP40, putative, expressed	-0.218	0.00659386
LOC_Os02g45520	uncharacterized membrane protein, putative, expressed	-0.489	0.00050001					LOC_Os04g54500	POLGAMMA2, putative, expressed	-0.246	0.00213404
LOC_Os02g45530	HOTHEAD precursor, putative, expressed	-1.462	0.0123927					LOC_Os04g54790	ELMO/CED-12 family protein, putative, expressed	-0.288	0.0048959
LOC_Os02g45540	synthase, putative, expressed	-0.403	7.81627e-06					LOC_Os04g55090	PPR repeat domain containing protein, putative, expressed	-0.327	0.00335443
LOC_Os02g45660	2-C-methyl-D-erythritol 2,4-cyclodiphosphate synthase, chloroplast precursor, putative, expressed	-0.366	1.89272e-06					LOC_Os04g55180	hydrolase, alpha/beta fold family domain containing protein, expressed	-1.222	4.89257e-21
LOC_Os02g45670	myb-like DNA-binding domain containing protein, expressed	-1.284	7.07866e-34					LOC_Os04g55210	chloride channel protein, putative, expressed	-0.454	3.78358e-06
LOC_Os02g45710	zinc finger, C3HC4 type domain containing protein, expressed	-1.95	3.84697e-05					LOC_Os04g55420	leucine-rich repeat family protein, putative, expressed	-1.574	0.000443396
LOC_Os02g45750	protein kinase domain containing protein, expressed	-1.046	2.90343e-12					LOC_Os04g55440	Cf-4A protein, putative, expressed	-0.501	0.0130241
LOC_Os02g45860	expressed protein	-1.595	0.0147205					LOC_Os04g55800	sulfate transporter, putative, expressed	-0.851	1.27055e-05
LOC_Os02g45870	tobamovirus multiplication protein, putative, expressed	-0.459	9.45246e-05					LOC_Os04g56100	one cut domain family member 3, putative, expressed	-0.59	8.38771e-05
LOC_Os02g45950	expressed protein	-0.347	0.0271989					LOC_Os04g56140	expressed protein	-0.213	0.0023832
LOC_Os02g46120	regulatory protein, putative, expressed	-0.835	1.14429e-06					LOC_Os04g56160	plasma membrane ATPase, putative, expressed	-0.437	4.23128e-08
LOC_Os02g46220	expressed protein	-0.537	4.79358e-05					LOC_Os04g56230	polyprenyl synthetase, putative, expressed	-0.912	1.17824e-07
LOC_Os02g46440	expressed protein	-0.434	0.000141035					LOC_Os04g56240	lipase, putative, expressed	-0.953	3.18202e-14
LOC_Os02g46460	peptide transporter PTR2, putative, expressed	-0.566	0.00353495					LOC_Os04g56400	glutamine synthetase, catalytic domain containing protein, expressed	-0.408	0.000157147
LOC_Os02g46660	SNARE associated Golgi protein, putative, expressed	-0.877	9.86044e-14					LOC_Os04g56450	protein phosphatase 2C, putative, expressed	-0.274	0.000473068
LOC_Os02g46720	ara54-like RING finger protein, putative, expressed	-0.791	2.47528e-15					LOC_Os04g56530	STE_MEKK_ste11_MAP3K.1 - STE kinases include homologs to sterile 7, sterile 11 and sterile 20 from yeast, expressed	-0.179	0.0157507
LOC_Os02g46750	expressed protein	-0.966	5.62163e-12					LOC_Os04g56620	molybdopterin biosynthesis protein CNX1, putative, expressed	-0.497	2.18326e-08
LOC_Os02g46980	pentatricopeptide, putative, expressed	-1.29	6.90089e-52					LOC_Os04g56654	BSD domain-containing protein, putative, expressed	-0.283	0.0232493
LOC_Os02g47000	expressed protein	-0.615	4.61018e-12					LOC_Os04g56710	GTP cyclohydrolase I 1, putative, expressed	-0.759	9.56746e-09
LOC_Os02g47010	secretory carrier-associated membrane protein, putative, expressed	-0.431	5.05941e-07					LOC_Os04g57020	expressed protein	-0.197	0.0155156
LOC_Os02g47020	phosphoribulokinase/Uridine kinase family protein, expressed	-2.017	8.99666e-55					LOC_Os04g57200	heavy metal transport/detoxification protein, putative, expressed	-0.917	7.72557e-06
LOC_Os02g47110	ADP-ribosylation factor, putative, expressed	-0.662	1.23795e-11					LOC_Os04g57210	actin-6, putative, expressed	-0.315	0.000441332
LOC_Os02g47120	region found in RelA/SpoT proteins containing protein, expressed	-1.299	4.62021e-42					LOC_Os04g57220	ubiquitin-conjugating enzyme, putative, expressed	-0.422	1.6368e-11
LOC_Os02g47170	expressed protein	-0.208	0.0165763					LOC_Os04g57310	thiol-disulphide oxidoreductase DCC, putative, expressed	-0.402	0.00155015
LOC_Os02g47210	amino acid permease family protein, putative, expressed	-0.82	1.08386e-06					LOC_Os04g57320	immutans protein, putative, expressed	-0.218	0.00255004
LOC_Os02g47310	Cyclopropane-fatty-acyl-phospholipid synthase, putative, expressed	-0.34	8.30972e-06					LOC_Os04g57400	methylthioribose kinase, putative, expressed	-0.541	4.43254e-07
LOC_Os02g47410	protein kinase, putative, expressed	-0.302	3.61843e-06					LOC_Os04g57500	phosphatidate cytidylyltransferase, putative, expressed	-0.61	2.79843e-05
LOC_Os02g47450	expressed protein	-1.255	1.60217e-20					LOC_Os04g57540	adenylate kinase, putative, expressed	-0.401	0.00134042
LOC_Os02g47510	9-cis-epoxycarotenoid dioxygenase 1, chloroplast precursor, putative, expressed	-1.829	4.09447e-43					LOC_Os04g57610	auxin response factor, putative, expressed	-0.717	1.91603e-18
LOC_Os02g47560	DNA-binding protein, putative, expressed	-0.943	8.62039e-14					LOC_Os04g57630	phytosulfokine receptor precursor, putative, expressed	-0.574	8.80054e-06
LOC_Os02g47570	phosphatase, putative, expressed	-0.577	2.50957e-09					LOC_Os04g57700	expressed protein	-0.203	0.0121172
LOC_Os02g47600	soluble inorganic pyrophosphatase, putative, expressed	-1.197	6.06224e-43					LOC_Os04g58110	pyruvate kinase, putative, expressed	-0.204	0.0287413
LOC_Os02g47620	hydrolase, alpha/beta fold family domain containing protein, expressed	-1.437	8.56852e-55					LOC_Os04g58280	stem-specific protein TSJT1, putative, expressed	-0.409	0.00839361
LOC_Os02g47670	bg55, putative, expressed	-0.934	2.09627e-14					LOC_Os04g58330	expressed protein	-0.468	0.000729082
LOC_Os02g47744	MYB family transcription factor, putative, expressed	-1.017	3.953e-26					LOC_Os04g58390	allantoinase, putative, expressed	-0.678	2.61742e-19
LOC_Os02g47800	monodehydroascorbate reductase, putative, expressed	-1.087	1.32664e-43					LOC_Os04g58410	smr domain containing protein, expressed	-0.207	0.0218663
LOC_Os02g47830	expressed protein	-0.328	0.0207695					LOC_Os04g58564	GA18008-PA, putative, expressed	-0.205	0.0337827
LOC_Os02g47860	uridine kinase, putative, expressed	-0.526	7.03417e-09					LOC_Os04g58570	C2 domain containing protein, putative, expressed	-0.305	0.00749223
LOC_Os02g47890	expressed protein	-0.761	4.0344e-06					LOC_Os04g58620	potasium efflux antiporter protein, putative, expressed	-0.358	2.27468e-05
LOC_Os02g47900	SET domain protein SDG117, putative, expressed	-0.269	0.00411145					LOC_Os04g58640	cleavage and polyadenylation specificity factor subunit 5, putative, expressed	-0.182	0.0139284
LOC_Os02g47940	aminotransferase, classes I and II, domain containing protein, expressed	-0.332	2.89598e-05					LOC_Os04g58720	anthranilate phosphoribosyltransferase, putative, expressed	-0.569	0.0223195
LOC_Os02g48010	nuclear matrix constituent protein 1-like, putative, expressed	-0.26	1.31878e-07					LOC_Os04g58734	expressed protein	-0.919	0.000150953
LOC_Os02g48620	tetratricopeptide repeat, putative, expressed	-0.308	4.22418e-08					LOC_Os04g58800	ubiquitin-conjugating enzyme, putative, expressed	-1.2	1.87801e-27
LOC_Os02g48790	AML1, putative, expressed	-0.896	2.30192e-26					LOC_Os04g58880	exo70 exocyst complex subunit, putative, expressed	-0.172	0.02027
LOC_Os02g49060	amino acid transporter, putative, expressed	-0.797	1.79085e-06					LOC_Os04g59000	protein kinase family protein, putative, expressed	-0.379	7.91883e-07
LOC_Os02g49130	expressed protein	-0.767	0.00135548					LOC_Os04g59120	auxin-induced protein 5NG4, putative, expressed	-1.119	6.90702e-06
LOC_Os02g49150	RNA polymerase Rpb4, putative, expressed	-0.34	0.00160941					LOC_Os04g59150	peroxidase precursor, putative, expressed	-3.577	2.48496e-41
LOC_Os02g49160	OsIAA8 - Auxin-responsive Aux/IAA gene family member, expressed	-3.2	3.22804e-16					LOC_Os04g59200	peroxidase precursor, putative, expressed	-3.689	8.82516e-11
LOC_Os02g49326	SET domain-containing protein, putative, expressed	-0.839	5.13548e-17					LOC_Os04g59340	RNA-binding region RNP-1, putative, expressed	-0.763	3.83217e-05
LOC_Os02g49440	dof zinc finger domain containing protein, putative, expressed	-0.91	3.36581e-19					LOC_Os05g01020	transcriptional repressor, putative, expressed	-0.255	0.000251575
LOC_Os02g49480	helix-loop-helix DNA-binding domain containing protein, expressed	-1.317	4.2936e-07					LOC_Os05g01180	zinc knuckle family protein, expressed	-0.282	0.0224265
LOC_Os02g49520	armadillo/beta-catenin repeat family protein, putative, expressed	-0.993	2.30636e-16					LOC_Os05g01440	phosphoribosylformylglycinamidine synthase, putative, expressed	-0.407	2.81184e-05
LOC_Os02g49555	expressed protein	-1.686	1.87994e-08					LOC_Os05g01470	methionine S-methyltransferase, putative, expressed	-1.059	5.43253e-21
LOC_Os02g49570	OsProtIV1 - Putative Protease IV homologue; Domain 2 is a SPH, expressed	-1.34	1.36286e-44					LOC_Os05g01490	ras-related protein, putative, expressed	-0.258	0.00630291
LOC_Os02g49590	ASC1, putative, expressed	-0.6	1.39186e-06					LOC_Os05g01690	expressed protein	-0.208	0.016864
LOC_Os02g49680	arsenate reductase, putative, expressed	-1.852	1.82344e-56					LOC_Os05g01730	drought induced 19 protein, putative, expressed	-0.459	0.00860981
LOC_Os02g49820	RNA recognition motif family protein, expressed	-0.61	1.17208e-15					LOC_Os05g01780	STE_PAK_Ste20++TranslationKinase_Slob_Wnk.1 - STE kinases include homologs to sterile 7, sterile 11 and sterile 20 from yeast, expressed	-0.293	0.0062837
LOC_Os02g49840	OsMADS57 - MADS-box family gene with MIKCc type-box, expressed	-0.576	1.06344e-11					LOC_Os05g02020	protein kinase APK1A, chloroplast precursor, putative, expressed	-0.398	0.000375301
LOC_Os02g49870	expressed protein	-0.838	2.33045e-10					LOC_Os05g02060	mitochondrial import inner membrane translocase subunit Tim17, putative, expressed	-0.458	0.0113573
LOC_Os02g49880	CCT/B-box zinc finger protein, putative, expressed	-0.623	4.60598e-05					LOC_Os05g02250	expressed protein	-0.937	1.76918e-11
LOC_Os02g49992	expressed protein	-0.361	1.49356e-10					LOC_Os05g02420	expressed protein	-0.826	1.16509e-09
LOC_Os02g50140	caleosin related protein, putative, expressed	-0.693	4.43165e-05					LOC_Os05g02500	dual specificity protein phosphatase, putative, expressed	-0.418	0.000310283
LOC_Os02g50240	glutamine synthetase, catalytic domain containing protein, expressed	-0.608	1.88609e-08					LOC_Os05g02564	expressed protein	-0.706	0.0228143
LOC_Os02g50280	pentatricopeptide, putative, expressed	-0.595	0.000384286					LOC_Os05g02740	expressed protein	-0.324	0.0175623
LOC_Os02g50330	RNA-dependent RNA polymerase, putative, expressed	-1.341	1.88319e-17					LOC_Os05g02890	white-brown complex homolog protein 16, putative, expressed	-0.305	0.0425357
LOC_Os02g50470	expressed protein	-0.942	0.0113752					LOC_Os05g03430	ATSIZ1/SIZ1, putative, expressed	-0.341	2.37386e-06
LOC_Os02g50480	histidine kinase, putative, expressed	-0.45	0.000160741					LOC_Os05g03550	MYB family transcription factor, putative, expressed	-0.246	0.000188783
LOC_Os02g50680	AAA-type ATPase family protein, putative, expressed	-0.27	0.00412571					LOC_Os05g03574	expressed protein	-0.772	1.71707e-12
LOC_Os02g50740	WD domain, G-beta repeat domain containing protein, expressed	-1.424	0.0167094					LOC_Os05g03780	cation efflux family protein, putative, expressed	-0.161	0.0400673
LOC_Os02g50760	heat shock protein DnaJ, putative, expressed	-0.247	0.0236069					LOC_Os05g03820	glutamate--cysteine ligase, chloroplast precursor, putative, expressed	-0.293	0.000149903
LOC_Os02g50780	glycosyl hydrolase family 47 domain contain protein, expressed	-0.433	1.56111e-06					LOC_Os05g03934	expressed protein	-0.345	0.00603803
LOC_Os02g50799	nuclear-pore anchor, putative, expressed	-0.372	0.00445753					LOC_Os05g04000	expressed protein	-0.406	0.01817
LOC_Os02g50845	expressed protein	-0.58	0.000150234					LOC_Os05g04170	AMP-binding enzyme, putative, expressed	-0.84	8.49881e-09
LOC_Os02g50850	BAH domain containing protein, putative, expressed	-0.245	0.00140219					LOC_Os05g04340	CGMC_GSK.6 - CGMC includes CDA, MAPK, GSK3, and CLKC kinases, expressed	-0.222	0.0351373
LOC_Os02g50970	protein kinase domain containing protein, expressed	-0.687	3.77665e-13					LOC_Os05g04490	peroxidase precursor, putative, expressed	-1.505	0.000183473
LOC_Os02g51020	expressed protein	-0.903	4.08276e-08					LOC_Os05g04520	protein kinase, putative, expressed	-0.22	0.00103238
LOC_Os02g51030	methyltransferase domain containing protein, putative, expressed	-0.5	4.43983e-06					LOC_Os05g04600	ABC transmembrane transporter domain containing protein, expressed	-1.134	3.31234e-06
LOC_Os02g51060	CSLA6 - cellulose synthase-like family A; mannan synthase, expressed	-1.253	3.96808e-07					LOC_Os05g04610	ABC transporter, ATP-binding protein, putative, expressed	-1.071	4.93825e-17
LOC_Os02g51070	starch synthase, putative, expressed	-1.095	2.11616e-41					LOC_Os05g04820	MYB family transcription factor, putative, expressed	-1.18	0.0033624
LOC_Os02g51080	FAD binding domain containing protein, expressed	-1.134	8.90265e-24					LOC_Os05g05140	expressed protein	-0.453	1.20631e-05
LOC_Os02g51119	expressed protein	-0.244	0.033251					LOC_Os05g05240	serine/threonine protein phosphatase, putative, expressed	-0.161	0.0212812
LOC_Os02g51140	N-rich protein, putative, expressed	-0.421	1.12994e-07					LOC_Os05g05600	ATA15 protein, putative, expressed	-0.374	0.00319039
LOC_Os02g51150	sphingolipid C4-hydroxylase SUR2, putative, expressed	-0.365	9.04874e-05					LOC_Os05g05670	1-aminocyclopropane-1-carboxylate oxidase, putative, expressed	-2.281	6.83417e-15
LOC_Os02g51390	expressed protein	-0.984	1.94446e-19					LOC_Os05g05680	1-aminocyclopropane-1-carboxylate oxidase, putative, expressed	-2.903	3.55991e-19
LOC_Os02g51450	mTERF family protein, expressed	-0.786	9.31317e-09					LOC_Os05g05690	DTA2, putative, expressed	-1.42	1.42162e-07
LOC_Os02g51470	ATP synthase F1, delta subunit family protein, putative, expressed	-1.228	6.32361e-22					LOC_Os05g05950	TOC159, putative, expressed	-0.269	0.000214639
LOC_Os02g51570	peptidyl-prolyl cis-trans isomerase, FKBP-type, putative, expressed	-0.686	1.93235e-05					LOC_Os05g06660	OsSCP26 - Putative Serine Carboxypeptidase homologue, expressed	-0.538	0.00136628
LOC_Os02g51670	ethylene-responsive transcription factor, putative, expressed	-0.603	5.24017e-11					LOC_Os05g07050	pre-mRNA-processing-splicing factor 8, putative, expressed	-0.347	5.53809e-09
LOC_Os02g51770	TLD family protein, putative, expressed	-0.183	0.0222766					LOC_Os05g07130	6PF-2-K/Fru-2,6-P2ASE liver isozyme, putative, expressed	-0.68	6.64362e-10
LOC_Os02g51820	expressed protein	-0.633	2.35908e-08					LOC_Os05g07300	serine/threonine-protein kinase receptor precursor, putative, expressed	-4.198	3.04483e-19
LOC_Os02g51900	cytokinin-O-glucosyltransferase 2, putative, expressed	-3.7	7.671e-19					LOC_Os05g07420	S-domain receptor-like protein kinase, putative, expressed	-2.09	3.07202e-17
LOC_Os02g51910	cytokinin-O-glucosyltransferase 2, putative, expressed	-1.571	5.9856e-08					LOC_Os05g07632	haloacid dehalogenase-like hydrolase family protein, putative, expressed	-0.363	1.62114e-05
LOC_Os02g52260	expressed protein	-1.036	1.0119e-15					LOC_Os05g07690	thioredoxin, putative, expressed	-0.218	0.0270984
LOC_Os02g52270	heat shock protein DnaJ, putative, expressed	-0.64	1.90339e-06					LOC_Os05g07860	uvrB/uvrC motif family protein, expressed	-0.79	1.86053e-31
LOC_Os02g52300	CPuORF38 - conserved peptide uORF-containing transcript, expressed	-0.326	0.0216131					LOC_Os05g07870	triose phosphate/phosphate translocator, non-green plastid,chloroplast precursor, putative, expressed	-1.188	2.42831e-12
LOC_Os02g52420	peptidase, M24 family protein, putative, expressed	-0.829	6.55224e-26					LOC_Os05g07940	glyoxalase family protein, putative, expressed	-1.077	1.73522e-07
LOC_Os02g52450	regulator of ribonuclease, putative, expressed	-0.768	2.08618e-06					LOC_Os05g07960	F-box protein interaction domain containing protein, expressed	-0.398	0.00335603
LOC_Os02g52480	cyclin-dependent kinase inhibitor, putative, expressed	-0.517	2.47811e-09					LOC_Os05g09500	hexokinase, putative, expressed	-0.313	0.00420296
LOC_Os02g52610	xyloglucan fucosyltransferase, putative, expressed	-0.648	6.53787e-07					LOC_Os05g10310	acid phosphatase, putative, expressed	-1.021	0.00132124
LOC_Os02g52650	chlorophyll A-B binding protein, putative, expressed	-1.554	6.57218e-35					LOC_Os05g10370	acid phosphatase, putative, expressed	-0.564	0.0482083
LOC_Os02g52744	DCL, chloroplast precursor, putative, expressed	-0.503	1.6507e-07					LOC_Os05g10930	OsGrx_C15 - glutaredoxin subgroup III, expressed	-0.371	0.00572543
LOC_Os02g52770	expressed protein	-1.029	4.2163e-35					LOC_Os05g10940	metal cation transporter, putative, expressed	-0.614	0.000474556
LOC_Os02g52900	glutaredoxin 2, putative, expressed	-0.311	0.00724639					LOC_Os05g11210	lachrymatory factor synthase, putative, expressed	-5.001	8.21829e-19
LOC_Os02g52940	soluble inorganic pyrophosphatase, putative, expressed	-0.275	0.000400916					LOC_Os05g11560	aquaporin protein, putative, expressed	-0.396	0.00629995
LOC_Os02g52960	PHD-finger domain containing protein, putative, expressed	-0.216	8.69536e-05					LOC_Os05g11630	expressed protein	-0.429	0.045436
LOC_Os02g52990	OsSAUR12 - Auxin-responsive SAUR gene family member, expressed	-1.422	1.63383e-07					LOC_Os05g11770	ulp1 protease family protein, putative, expressed	-0.134	0.0250212
LOC_Os02g53070	HYS1, putative, expressed	-0.363	0.00190728					LOC_Os05g11910	GDSL-like lipase/acylhydrolase, putative, expressed	-0.517	0.00951302
LOC_Os02g53080	expressed protein	-0.769	1.06433e-06					LOC_Os05g12260	CAPIP1, putative, expressed	-0.28	0.0005799
LOC_Os02g53130	nitrate reductase, putative, expressed	-0.961	0.0241299					LOC_Os05g12474	expressed protein	-0.197	0.0168908
LOC_Os02g53140	COP1, putative, expressed	-0.795	8.68151e-32					LOC_Os05g12481	expressed protein	-0.527	0.0024525
LOC_Os02g53350	expressed protein	-0.321	0.0401875					LOC_Os05g14240	aquaporin protein, putative, expressed	-0.767	1.30924e-17
LOC_Os02g53400	thioredoxin, putative, expressed	-0.625	2.07211e-13					LOC_Os05g14270	expressed protein	-0.621	2.59369e-05
LOC_Os02g53490	cation efflux family protein, putative, expressed	-1.221	4.25783e-26					LOC_Os05g14590	MCM6 - Putative minichromosome maintenance MCM complex subunit 6, expressed	-0.551	0.0463817
LOC_Os02g53500	RFC5 - Putative clamp loader of PCNA, replication factor C subunit 5, expressed	-0.311	0.000285656					LOC_Os05g15360	expressed protein	-0.35	0.00138482
LOC_Os02g53510	oxidoreductase/ transition metal ion binding protein, putative, expressed	-1.395	3.48989e-21					LOC_Os05g16670	SHR5-receptor-like kinase, putative, expressed	-0.468	1.8363e-05
LOC_Os02g53530	ZOS2-17 - C2H2 zinc finger protein, expressed	-0.896	8.49414e-06					LOC_Os05g16740	SHR5-receptor-like kinase, putative, expressed	-0.774	1.30463e-10
LOC_Os02g53620	nuclear transcription factor Y subunit, putative, expressed	-0.711	9.19298e-05					LOC_Os05g18524	expressed protein	-0.311	0.0458414
LOC_Os02g53700	DENN domain containing protein, expressed	-0.162	0.0462698					LOC_Os05g22930	CAAX amino terminal protease family protein, putative, expressed	-0.53	1.2552e-09
LOC_Os02g53740	XI-I, putative, expressed	-0.55	7.60075e-08					LOC_Os05g23050	expressed protein	-0.613	0.0111673
LOC_Os02g53770	tRNA synthetase class I, putative, expressed	-0.307	9.38532e-06					LOC_Os05g23990	rp3 protein, putative, expressed	-0.274	0.00910108
LOC_Os02g53830	MTD1, putative, expressed	-0.455	0.0445874					LOC_Os05g24550	Papain family cysteine protease domain containing protein, expressed	-0.187	0.00606444
LOC_Os02g53860	OsSub22 - Putative Subtilisin homologue, expressed	-0.297	0.00112688					LOC_Os05g25350	TKL_IRAK_CrRLK1L-1.12 - The CrRLK1L-1 subfamily has homology to the CrRLK1L homolog, expressed	-0.189	0.0465912
LOC_Os02g53970	OsSub24 - Putative Subtilisin homologue, expressed	-2.289	0.0033449					LOC_Os05g25370	TKL_IRAK_CrRLK1L-1.2 - The CrRLK1L-1 subfamily has homology to the CrRLK1L homolog, expressed	-1.636	1.48217e-12
LOC_Os02g54080	expressed protein	-0.648	9.1918e-12					LOC_Os05g25390	tyrosine protein kinase domain containing protein, putative, expressed	-1.413	4.09414e-05
LOC_Os02g54150	SAC domain containing protein, putative, expressed	-0.451	3.84028e-10					LOC_Os05g25400	RNA binding protein, putative, expressed	-0.727	1.2368e-07
LOC_Os02g54160	AP2 domain containing protein, expressed	-0.216	0.00441332					LOC_Os05g25450	TKL_IRAK_CrRLK1L-1.3 - The CrRLK1L-1 subfamily has homology to the CrRLK1L homolog, expressed	-0.346	1.7005e-07
LOC_Os02g54510	protein kinase domain containing protein, expressed	-0.325	0.000832133					LOC_Os05g25770	WRKY45, expressed	-0.708	0.000546344
LOC_Os02g54624	zinc finger family protein, putative, expressed	-0.346	2.00146e-06					LOC_Os05g25840	ELMO/CED-12 family protein, putative, expressed	-0.306	0.000593675
LOC_Os02g54640	glutamate receptor, putative, expressed	-1.457	1.25568e-17					LOC_Os05g27660	expressed protein	-0.309	0.0352203
LOC_Os02g54730	transmembrane amino acid transporter protein, putative, expressed	-1.056	1.09836e-22					LOC_Os05g27880	BBF1 - 2 Bric-a-Brac, Tramtrack, Broad Complex BTB domains with a F5/8 type C discoidin domain, expressed	-0.202	0.00663983
LOC_Os02g54760	cyclic nucleotide-gated ion channel 14, putative, expressed	-0.346	0.000249874					LOC_Os05g28180	AMP deaminase, putative, expressed	-0.365	5.70573e-06
LOC_Os02g54860	ankyrin repeat-rich protein, putative, expressed	-0.68	1.21988e-10					LOC_Os05g28290	ranBP1 domain containing protein, expressed	-0.198	0.0117256
LOC_Os02g54910	atATG18b, putative, expressed	-0.299	0.00467483					LOC_Os05g29750	cytochrome P450 71E1, putative, expressed	-1.183	0.000215345
LOC_Os02g54990	TMS membrane protein/tumour differentially expressed protein, putative, expressed	-0.453	7.58195e-16					LOC_Os05g29760	ferrochelatase-2, chloroplast precursor, putative, expressed	-0.171	0.00574015
LOC_Os02g55000	zinc finger CCCH-type with G patch domain-containing protein, putative, expressed	-0.22	0.0304338					LOC_Os05g29974	lipase, putative, expressed	-0.257	0.00613249
LOC_Os02g55050	OsFBX64 - F-box domain containing protein, expressed	-0.574	0.000876913					LOC_Os05g30010	WD domain, G-beta repeat domain containing protein, expressed	-0.903	0.0181402
LOC_Os02g55060	cytochrome b5-like Heme/Steroid binding domain containing protein, expressed	-1.298	6.63734e-60					LOC_Os05g30220	disease resistance RPP13-like protein 1, putative, expressed	-0.402	0.0044472
LOC_Os02g55080	snf1-related kinase interactor 2, putative, expressed	-1.065	2.80963e-29					LOC_Os05g30350	Os5bglu22 - beta-glucosidase homologue, similar to G. max isohydroxyurate hydrolase, expressed	-0.506	0.0239465
LOC_Os02g55120	translation initiation factor IF-3, putative, expressed	-0.534	5.12248e-08					LOC_Os05g30820	protein kinase, putative, expressed	-0.767	0.0169369
LOC_Os02g55180	ubiquitin carboxyl-terminal hydrolase domain containing protein, expressed	-0.357	0.000768322					LOC_Os05g30860	expressed protein	-0.276	0.0113427
LOC_Os02g55200	expressed protein	-0.232	4.63118e-05					LOC_Os05g31040	cytokinin dehydrogenase precursor, putative, expressed	-2.382	2.29813e-15
LOC_Os02g55300	CAF1 family ribonuclease containing protein, putative, expressed	-0.474	1.82415e-08					LOC_Os05g31140	glycosyl hydrolases family 17, putative, expressed	-0.771	0.00755465
LOC_Os02g55520	zinc finger, C3HC4 type domain containing protein, expressed	-0.163	0.0439995					LOC_Os05g31160	peptide chain release factor 2, putative, expressed	-0.561	5.64981e-05
LOC_Os02g55560	protein phosphatase 2C, putative, expressed	-0.5	0.000773743					LOC_Os05g31570	disease resistance protein RGA4, putative, expressed	-1.045	1.01748e-12
LOC_Os02g55570	shugoshin-1, putative, expressed	-0.497	0.0260173					LOC_Os05g31690	expressed protein	-0.499	1.14252e-06
LOC_Os02g55630	COBW domain containing protein, putative, expressed	-0.187	0.00995084					LOC_Os05g31890	aspartyl protease family protein, putative, expressed	-3.055	2.07241e-08
LOC_Os02g55870	heparanase-like protein precursor, putative, expressed	-2.243	8.69186e-13					LOC_Os05g31920	FYVE zinc finger domain containing protein, expressed	-0.287	9.38548e-05
LOC_Os02g55880	EF hand family protein, putative, expressed	-0.205	0.0257472					LOC_Os05g32230	expressed protein	-0.526	5.14324e-09
LOC_Os02g55910	monogalactosyldiacylglycerol synthase, putative, expressed	-0.406	0.00540222					LOC_Os05g32380	phospholipase, putative, expressed	-0.292	0.0435132
LOC_Os02g56170	inositol-1-monophosphatase, putative, expressed	-0.404	8.03288e-08					LOC_Os05g32460	VQ domain containing protein, putative, expressed	-0.825	0.000423274
LOC_Os02g56180	dehydrogenase, putative, expressed	-0.376	1.13073e-07					LOC_Os05g32660	leucine-rich repeat family protein, putative, expressed	-0.317	0.00985122
LOC_Os02g56200	ELMO/CED-12 family protein, putative, expressed	-0.527	1.88307e-12					LOC_Os05g32970	expressed protein	-0.705	0.000603544
LOC_Os02g56219	acetyltransferase, GNAT family, putative, expressed	-0.419	4.47558e-06					LOC_Os05g33080	serine/threonine-protein kinase, putative, expressed	-3.69	4.34593e-05
LOC_Os02g56280	zinc finger family protein, putative, expressed	-1.039	6.92522e-25					LOC_Os05g33100	endo-1,3;1,4-beta-D-glucanase precursor, putative, expressed	-0.305	6.50405e-07
LOC_Os02g56370	OsWAK20 - OsWAK receptor-like protein kinase, expressed	-1.1	0.0028664					LOC_Os05g33570	pyruvate, phosphate dikinase, chloroplast precursor, putative, expressed	-1.38	6.61174e-42
LOC_Os02g56940	expressed protein	-0.508	0.0246778					LOC_Os05g33580	expressed protein	-0.651	0.0372767
LOC_Os02g56970	uncharacterized protein yqjG, putative, expressed	-0.678	1.51744e-07					LOC_Os05g33590	cytochrome P450, putative, expressed	-0.389	0.000167254
LOC_Os02g57010	RNA recognition motif containing protein, putative, expressed	-0.566	4.40163e-05					LOC_Os05g33610	expressed protein	-0.205	0.0323166
LOC_Os02g57020	YCF37, putative, expressed	-1.483	1.29499e-15					LOC_Os05g33810	OsSPL9 - SBP-box gene family member, expressed	-0.44	7.12418e-05
LOC_Os02g57030	expressed protein	-0.471	1.76703e-05					LOC_Os05g34220	vrga1, putative, expressed	-0.205	0.0398762
LOC_Os02g57040	dehydrogenase, putative, expressed	-0.695	2.33578e-18					LOC_Os05g34230	disease resistance protein RGA3, putative, expressed	-0.224	0.0381754
LOC_Os02g57080	serine/threonine-protein kinase, putative, expressed	-0.242	0.0178237					LOC_Os05g34270	inactive receptor kinase At1g27190 precursor, putative, expressed	-0.328	0.00843184
LOC_Os02g57100	expressed protein	-0.604	5.23968e-08					LOC_Os05g34290	glutathione gamma-glutamylcysteinyltransferase 1, putative, expressed	-0.773	6.39358e-05
LOC_Os02g57120	HEAT repeat family protein, putative, expressed	-0.997	3.72918e-12					LOC_Os05g34500	expressed protein	-0.325	0.0152682
LOC_Os02g57160	ELMO/CED-12 family protein, putative, expressed	-0.522	1.26706e-07					LOC_Os05g34540	rab GDP dissociation inhibitor alpha, putative, expressed	-0.199	0.00207321
LOC_Os02g57190	Myosin head domain containing protein, expressed	-0.501	1.69072e-09					LOC_Os05g34854	gibberellin 20 oxidase 2, putative, expressed	-1.056	0.000207428
LOC_Os02g57200	expressed protein	-0.524	4.32197e-08					LOC_Os05g34880	zinc finger, C3HC4 type family protein, expressed	-0.213	0.0179551
LOC_Os02g57270	MYB family transcription factor, putative, expressed	-0.42	4.10994e-06					LOC_Os05g34980	amino acid transporter, putative, expressed	-0.402	0.00168426
LOC_Os02g57290	cytochrome P450, putative, expressed	-1.088	1.74867e-15					LOC_Os05g35444	expressed protein	-0.337	0.00907956
LOC_Os02g57390	pumilio-family RNA binding protein, putative, expressed	-0.212	0.00844572					LOC_Os05g35460	patellin protein, putative, expressed	-0.6	1.79327e-08
LOC_Os02g57410	OTU-like cysteine protease family protein, putative, expressed	-0.247	0.0291703					LOC_Os05g35530	expressed protein	-0.364	0.000313177
LOC_Os02g57450	Ser/Thr protein phosphatase family protein, putative, expressed	-0.585	2.28112e-23					LOC_Os05g36310	zinc finger, C3HC4 type domain containing protein, expressed	-1.502	1.53718e-07
LOC_Os02g57530	ethylene receptor, putative, expressed	-0.664	1.40346e-14					LOC_Os05g36320	expressed protein	-0.655	5.6235e-06
LOC_Os02g57560	tyrosine protein kinase domain containing protein, putative, expressed	-1.354	1.12132e-13					LOC_Os05g36360	U-box domain containing protein, expressed	-0.678	4.41821e-06
LOC_Os02g57600	expressed protein	-0.351	7.25991e-06					LOC_Os05g36930	histone deacetylase, putative, expressed	-0.311	0.0174538
LOC_Os02g57610	expressed protein	-0.582	2.12131e-07					LOC_Os05g37120	sec23/Sec24 zinc finger family protein, expressed	-0.191	0.0128798
LOC_Os02g57620	Citrate transporter protein, putative, expressed	-0.694	1.04418e-09					LOC_Os05g37140	2Fe-2S iron-sulfur cluster binding domain containing protein, expressed	-0.24	0.0351293
LOC_Os02g57660	phosphatidylinositol-4-phosphate 5-kinase, putative, expressed	-0.481	6.62475e-10					LOC_Os05g37200	solute carrier family 35 member F2, putative, expressed	-0.715	1.7853e-08
LOC_Os02g57760	O-methyltransferase, putative, expressed	-1.128	1.67984e-29					LOC_Os05g37434	arginyl-tRNA--protein transferase 1, putative, expressed	-0.178	0.0481768
LOC_Os02g57990	methionine adenosyltransferase regulatory beta subunit-related, putative, expressed	-0.487	2.19143e-06					LOC_Os05g37470	transmembrane amino acid transporter protein, putative, expressed	-0.729	1.21621e-05
LOC_Os02g58139	OsSigP1 - Putative Type I Signal Peptidase homologue; employs a putative Ser/His catalytic dyad, expressed	-0.547	5.82647e-11					LOC_Os05g37910	phosphatidic acid phosphatase-related, putative, expressed	-0.364	0.000353735
LOC_Os02g58160	expressed protein	-0.408	0.000650183					LOC_Os05g37950	guanylyl cyclase, putative, expressed	-0.287	0.0340269
LOC_Os02g58210	jmjC domain containing protein, expressed	-2.22	7.36056e-11					LOC_Os05g38360	DHHC zinc finger domain containing protein, expressed	-0.451	0.000572174
LOC_Os02g58230	C2 domain containing protein, putative, expressed	-0.722	2.56115e-26					LOC_Os05g38590	expressed protein	-0.335	0.00559583
LOC_Os02g58250	expressed protein	-0.434	0.0235266					LOC_Os05g38680	plant-specific domain TIGR01589 family protein, expressed	-2.767	4.34204e-08
LOC_Os02g58310	expressed protein	-2.093	6.82889e-31					LOC_Os05g38810	PWWP domain containing protein, expressed	-0.152	0.0153135
LOC_Os02g58340	oligopeptidase, putative, expressed	-0.584	6.77191e-14					LOC_Os05g39260	zinc finger, C3HC4 type domain containing protein, expressed	-0.886	0.0016237
LOC_Os02g58410	expressed protein	-0.562	4.62593e-14					LOC_Os05g39580	bet v I allergen family protein, putative, expressed	-1.878	0.00290093
LOC_Os02g58440	zinc finger C-x8-C-x5-C-x3-H type family protein, expressed	-0.235	0.00950435					LOC_Os05g39730	SAG20, putative, expressed	-0.228	0.0328323
LOC_Os02g58540	RING-H2 finger protein, putative, expressed	-0.519	0.0248108					LOC_Os05g39800	NFD4, putative, expressed	-0.956	1.33816e-07
LOC_Os02g58554	expressed protein	-0.518	7.94576e-07					LOC_Os05g40270	expressed protein	-0.652	7.34121e-14
LOC_Os02g58560	1,3-beta-glucan synthase component, putative, expressed	-0.335	7.06478e-05					LOC_Os05g40630	DUF567 domain containing protein, putative, expressed	-1.272	0.00226436
LOC_Os02g58790	cell division inhibitor, putative, expressed	-0.917	1.88531e-13					LOC_Os05g40700	transmembrane protein 56, putative, expressed	-0.406	0.00498505
LOC_Os03g01018	phosphoribosyl transferase, putative, expressed	-0.678	0.000448317					LOC_Os05g40770	leucine-rich repeat family protein, putative, expressed	-1.209	4.47863e-12
LOC_Os03g01100	endonuclease, putative, expressed	-0.223	0.0150911					LOC_Os05g40960	Myb transcription factor, putative, expressed	-1.527	9.11047e-31
LOC_Os03g01130	ethylene-responsive element-binding protein, putative, expressed	-0.325	0.00035172					LOC_Os05g41000	endonuclease/exonuclease/phosphatase family domain containing protein, expressed	-0.323	0.000889605
LOC_Os03g01150	palmitoyl-protein thioesterase 1 precursor, putative, expressed	-0.42	1.67908e-06					LOC_Os05g41120	endoplasmic reticulum-Golgi intermediate compartment protein 3, putative, expressed	-0.335	0.000479432
LOC_Os03g01222	formyl transferase, putative, expressed	-0.846	2.72494e-12					LOC_Os05g41240	Myb-like DNA-binding domain containing protein, putative, expressed	-0.239	0.0066483
LOC_Os03g01350	expressed protein	-0.412	1.50673e-05					LOC_Os05g41540	bZIP transcription factor domain containing protein, expressed	-0.279	0.00396673
LOC_Os03g01360	expressed protein	-0.266	0.00651849					LOC_Os05g41550	expressed protein	-0.283	0.00436929
LOC_Os03g01570	expressed protein	-0.283	0.00833663					LOC_Os05g41580	calcium-transporting ATPase, plasma membrane-type, putative, expressed	-1.301	9.45013e-19
LOC_Os03g01580	expressed protein	-0.611	3.89678e-07					LOC_Os05g41640	phosphoglycerate kinase protein, putative, expressed	-0.308	0.0186606
LOC_Os03g01730	expressed protein	-0.456	0.00534069					LOC_Os05g41790	zinc finger C-x8-C-x5-C-x3-H type family protein, expressed	-0.232	0.0498679
LOC_Os03g01750	dual specificity protein phosphatase, putative, expressed	-0.374	7.22656e-07					LOC_Os05g41795	zinc finger C3HC4 type family protein, putative, expressed	-0.208	0.0284321
LOC_Os03g01850	cyclin-dependent kinase A-1, putative, expressed	-0.47	0.000890393					LOC_Os05g41820	expressed protein	-0.616	0.0359958
LOC_Os03g01920	expressed protein	-0.43	3.26308e-07					LOC_Os05g41900	translation initiation factor SUI1, putative, expressed	-0.187	0.0466867
LOC_Os03g01960	expressed protein	-0.286	0.00126691					LOC_Os05g42120	heat shock protein, putative, expressed	-1.37	5.23178e-09
LOC_Os03g02010	DNA methyltransferase protein, putative, expressed	-0.572	6.47779e-09					LOC_Os05g42280	expressed protein	-0.443	0.000122119
LOC_Os03g02020	stress responsive A/B Barrel domain containing protein, expressed	-0.988	2.99526e-27					LOC_Os05g42350	ferredoxin--nitrite reductase, putative, expressed	-0.528	1.71788e-09
LOC_Os03g02030	folylpolyglutamate synthase, mitochondrial precursor, putative, expressed	-1.31	4.83912e-31					LOC_Os05g43252	expressed protein	-0.203	0.00114324
LOC_Os03g02190	protein kinase domain containing protein, expressed	-1.488	0.000862851					LOC_Os05g43310	photosystem II reaction center W protein, chloroplast precursor, putative, expressed	-0.574	3.73157e-05
LOC_Os03g02240	AT-GTL1, putative, expressed	-0.878	0.005617					LOC_Os05g43480	ubiquitin carboxyl-terminal hydrolase domain containing protein, expressed	-0.194	0.0102562
LOC_Os03g02280	DUF584 domain containing protein, putative, expressed	-1.254	0.000324767					LOC_Os05g43560	AGAP007115-PA, putative, expressed	-0.266	0.000315083
LOC_Os03g02320	STE_PAK_Ste20_STLK.3 - STE kinases include homologs to sterile 7, sterile 11 and sterile 20 from yeast, expressed	-0.447	2.7505e-10					LOC_Os05g43570	AGC_AGC_other_NDRh_TRCd.2 - ACG kinases include homologs to PKA, PKG and PKC, expressed	-0.191	0.0218007
LOC_Os03g02410	GHMP kinases ATP-binding protein, putative, expressed	-0.278	0.0121383					LOC_Os05g43650	expressed protein	-0.491	1.20779e-05
LOC_Os03g02440	WD repeat-containing protein 44, putative, expressed	-0.676	4.79581e-13					LOC_Os05g43790	DUF803 domain containing, putative, expressed	-0.375	0.000933141
LOC_Os03g02450	pyridoxamine 5'-phosphate oxidase family protein, putative, expressed	-0.235	0.0348971					LOC_Os05g44080	transmembrane protein, putative, expressed	-0.542	3.63545e-08
LOC_Os03g02514	hydrolase, alpha/beta fold family protein, putative, expressed	-0.621	6.20351e-10					LOC_Os05g44100	trehalose synthase, putative, expressed	-0.821	1.49127e-08
LOC_Os03g02590	peroxisomal biogenesis factor 11, putative, expressed	-1.47	5.57102e-40					LOC_Os05g44210	trehalose-6-phosphate synthase, putative, expressed	-0.373	0.00610804
LOC_Os03g02600	riboflavin biosynthesis protein ribD, putative, expressed	-0.252	0.0164219					LOC_Os05g44290	protein kinase domain containing protein, expressed	-1.16	1.01995e-15
LOC_Os03g02640	methylthioribose kinase, putative, expressed	-0.475	0.000177133					LOC_Os05g45080	anthocyanidin 5,3-O-glucosyltransferase, putative, expressed	-0.307	0.00819368
LOC_Os03g02670	transporter family protein, putative, expressed	-1.357	4.48894e-17					LOC_Os05g45400	expressed protein	-0.302	4.9131e-05
LOC_Os03g02680	cyclin-dependent kinase A-1, putative, expressed	-0.279	0.0133631					LOC_Os05g45720	starch synthase, putative, expressed	-0.185	0.0133099
LOC_Os03g02690	dihydrodipicolinate reductase, putative, expressed	-0.553	0.00367904					LOC_Os05g45810	calcineurin B, putative, expressed	-0.591	0.00131957
LOC_Os03g02830	cell cycle control protein, putative, expressed	-0.818	6.12345e-11					LOC_Os05g45950	outer mitochondrial membrane porin, putative, expressed	-0.141	0.0127607
LOC_Os03g02850	tobamovirus multiplication protein, putative, expressed	-0.753	1.20723e-12					LOC_Os05g46030	myosin head family protein, expressed	-0.231	0.00902585
LOC_Os03g02860	heavy metal-associated domain containing protein, expressed	-1.246	8.54879e-12					LOC_Os05g46250	DUF1230 domain containing protein, expressed	-0.42	4.47366e-08
LOC_Os03g02900	B3 DNA binding domain containing protein, expressed	-1.05	2.50965e-07					LOC_Os05g46260	exostosin, putative, expressed	-0.582	2.23598e-07
LOC_Os03g02980	CAMK_CAMK_like_ULKh_APGy.1 - CAMK includes calcium/calmodulin depedent protein kinases, expressed	-0.752	9.5611e-13					LOC_Os05g46470	expressed protein	-0.788	0.00413629
LOC_Os03g03020	L11 domain containing ribosomal protein, putative, expressed	-0.343	0.0132625					LOC_Os05g46830	proline-rich protein, putative, expressed	-0.35	0.0272032
LOC_Os03g03070	transcription factor, putative, expressed	-1.11	9.28566e-30					LOC_Os05g47560	serine/threonine-protein kinase SNT7, chloroplast precursor, putative, expressed	-0.47	0.000483438
LOC_Os03g03100	OsMADS50 - MADS-box family gene with MIKCc type-box, expressed	-1.105	1.30865e-21					LOC_Os05g48010	MYB family transcription factor, putative, expressed	-1.612	1.48024e-06
LOC_Os03g03180	uncharacterized Cys-rich domain containing protein, putative, expressed	-0.178	0.0359878					LOC_Os05g48390	ubiquitin conjugating enzyme protein, putative, expressed	-0.201	0.00205776
LOC_Os03g03260	homeobox domain containing protein, expressed	-0.436	0.000408079					LOC_Os05g48510	phenylalanyl-tRNA synthetase beta chain, putative, expressed	-0.146	0.0341067
LOC_Os03g03360	ribosomal protein L5, putative, expressed	-0.284	0.00587247					LOC_Os05g48760	protein of unknown function DUF1421 domain containing protein, expressed	-0.543	0.000300512
LOC_Os03g03430	CBS domain containing protein, expressed	-0.639	5.40443e-16					LOC_Os05g48820	DDT, putative, expressed	-0.152	0.00800954
LOC_Os03g03470	expressed protein	-0.87	1.94392e-13					LOC_Os05g49120	NLI interacting factor-like phosphatase, putative, expressed	-0.274	0.0061917
LOC_Os03g03590	transporter, monovalent cation:proton antiporter-2 family, putative, expressed	-0.291	0.00524835					LOC_Os05g49200	aspartic proteinase oryzasin-1 precursor, putative, expressed	-0.388	4.85803e-06
LOC_Os03g03610	1,3-beta-glucan synthase component domain containing protein, expressed	-0.346	0.000830725					LOC_Os05g49240	homeodomain-related, putative, expressed	-3.212	8.61882e-17
LOC_Os03g03640	expressed protein	-0.843	6.18584e-10					LOC_Os05g49260	transporter family protein, putative, expressed	-0.381	0.000170835
LOC_Os03g03660	CAMK_CAMK_like.17 - CAMK includes calcium/calmodulin depedent protein kinases, expressed	-0.246	0.0405677					LOC_Os05g49290	3-ketoacyl-CoA synthase, putative, expressed	-0.287	0.000436744
LOC_Os03g03670	expressed protein	-2.224	1.45504e-59					LOC_Os05g49380	OsDegp9 - Putative Deg protease homologue, expressed	-0.219	0.0317737
LOC_Os03g03680	transporter family protein, putative, expressed	-3.604	2.20814e-05					LOC_Os05g49590	suppressor of phythchrome A, putative, expressed	-0.257	0.000790524
LOC_Os03g03710	ribonuclease protein, putative, expressed	-0.18	0.0228524					LOC_Os05g49890	ras-related protein, putative, expressed	-0.613	4.66525e-21
LOC_Os03g03720	glyceraldehyde-3-phosphate dehydrogenase, putative, expressed	-0.819	6.8185e-24					LOC_Os05g49910	expressed protein	-0.225	0.0299801
LOC_Os03g03870	DNA-binding bromodomain-containing protein, putative, expressed	-0.254	0.00100385					LOC_Os05g50120	CGMC_MAPKCMGC_2.3 - CGMC includes CDA, MAPK, GSK3, and CLKC kinases, expressed	-0.87	4.4404e-06
LOC_Os03g03910	catalase domain containing protein, expressed	-0.587	4.69699e-17					LOC_Os05g50350	MYB family transcription factor, putative, expressed	-1.648	0.00037053
LOC_Os03g03949	electron carrier/ protein disulfide oxidoreductase, putative, expressed	-0.263	9.81608e-05					LOC_Os05g50550	polyprenyl synthetase, putative, expressed	-0.624	8.91399e-05
LOC_Os03g03990	signal recognition particle 43 kDa protein, chloroplast precursor, putative, expressed	-0.441	0.0175078					LOC_Os05g50750	AAA family ATPase, putative, expressed	-0.275	0.0310603
LOC_Os03g04070	no apical meristem protein, putative, expressed	-1.279	3.07505e-08					LOC_Os05g50840	mitochondrial carrier protein, putative, expressed	-0.222	0.00518976
LOC_Os03g04140	serine acetyltransferase protein, putative, expressed	-0.995	4.85538e-08					LOC_Os05g50890	OsGH3.5 - Probable indole-3-acetic acid-amido synthetase, expressed	-0.462	5.8364e-05
LOC_Os03g04300	ankyrin repeat domain containing protein, expressed	-0.222	0.00162971					LOC_Os05g50930	RNA polymerase sigma factor, putative, expressed	-0.631	6.33127e-05
LOC_Os03g04440	expressed protein	-0.714	2.18441e-19					LOC_Os05g50970	protein phosphatase 2C, putative, expressed	-0.224	0.0225145
LOC_Os03g04470	expressed protein	-1.352	1.4567e-16					LOC_Os05g51070	inactive receptor kinase At2g26730 precursor, putative, expressed	-0.271	0.0126763
LOC_Os03g04500	tetratricopeptide repeat domain containing protein, expressed	-0.604	2.96203e-09					LOC_Os05g51160	Myb transcription factor, putative, expressed	-0.57	0.0126257
LOC_Os03g04520	RNA recognition motif containing protein, putative, expressed	-0.439	2.81949e-07					LOC_Os05g51240	hydrolase, alpha/beta fold family domain containing protein, expressed	-0.64	1.57029e-05
LOC_Os03g04580	expressed protein	-0.832	3.12006e-06					LOC_Os05g51420	hypersensitive-induced response protein, putative, expressed	-0.42	5.92944e-06
LOC_Os03g04660	cytochrome P450 86A1, putative, expressed	-0.756	2.92113e-05					LOC_Os05g51470	2-aminoethanethiol dioxygenase, putative, expressed	-0.696	3.859e-06
LOC_Os03g04710	expressed protein	-1.784	3.72396e-79					LOC_Os05g51640	adhesion regulating molecule family, putative, expressed	-0.245	0.00239594
LOC_Os03g04980	PHD-finger domain containing protein, putative, expressed	-0.211	0.0298592					LOC_Os06g01620	scarecrow, putative, expressed	-1.123	6.00473e-07
LOC_Os03g04990	expressed protein	-1.145	1.51005e-33					LOC_Os06g01680	expressed protein	-0.139	0.0381091
LOC_Os03g05100	expressed protein	-0.636	0.00268926					LOC_Os06g01934	homeobox domain containing protein, expressed	-0.706	3.42991e-10
LOC_Os03g05200	DENN domain containing protein, expressed	-0.457	2.22743e-06					LOC_Os06g01972	auxin-induced protein 5NG4, putative, expressed	-2.34	1.70122e-12
LOC_Os03g05270	RING finger and CHY zinc finger domain-containing protein 1, putative, expressed	-2.018	4.6627e-35					LOC_Os06g02000	adenylate kinase, putative, expressed	-0.702	1.00837e-08
LOC_Os03g05320	expressed protein	-0.909	1.95339e-15					LOC_Os06g02019	cytochrome P450, putative, expressed	-0.562	0.00371558
LOC_Os03g05470	tyrosine protein kinase domain containing protein, putative, expressed	-0.495	1.43044e-06					LOC_Os06g02028	eyes absent homolog 4, putative, expressed	-0.236	0.015266
LOC_Os03g05530	nodulin, putative, expressed	-3.143	1.05882e-31					LOC_Os06g02180	CSLD2 - cellulose synthase-like family D, expressed	-0.403	0.000686092
LOC_Os03g05620	inorganic phosphate transporter, putative, expressed	-0.922	0.000862043					LOC_Os06g03520	DUF581 domain containing protein, expressed	-1.101	0.000964027
LOC_Os03g05640	inorganic phosphate transporter, putative, expressed	-1.01	0.0222125					LOC_Os06g03560	oligopeptide transporter, putative, expressed	-1.131	6.22576e-30
LOC_Os03g05660	appr-1-p processing enzyme family protein, putative, expressed	-0.375	0.00545232					LOC_Os06g03570	pentatricopeptide, putative, expressed	-0.495	4.41658e-05
LOC_Os03g05680	histone demethylase JARID1C, putative, expressed	-0.79	4.32382e-07					LOC_Os06g03580	zinc RING finger protein, putative, expressed	-0.306	0.049145
LOC_Os03g05690	ZOS3-03 - C2H2 zinc finger protein, expressed	-0.431	3.77066e-06					LOC_Os06g03700	oligopeptide transporter, putative, expressed	-0.384	0.0251732
LOC_Os03g05740	ras-related protein, putative, expressed	-0.739	3.08907e-15					LOC_Os06g03770	ABC transporter, ATP-binding protein, putative, expressed	-0.442	1.53709e-08
LOC_Os03g05780	4-coumarate--CoA ligase-like 7, putative, expressed	-0.27	0.00304013					LOC_Os06g03900	esterase precursor, putative, expressed	-0.411	0.0458014
LOC_Os03g05800	expressed protein	-1.426	1.30003e-21					LOC_Os06g03990	aminotransferase, classes I and II, domain containing protein, expressed	-0.584	3.01694e-15
LOC_Os03g05806	pseudouridine synthase family protein, putative, expressed	-0.821	5.597e-11					LOC_Os06g04040	WD domain, G-beta repeat domain containing protein, expressed	-0.325	0.00679112
LOC_Os03g05870	Fe-S metabolism associated domain containing protein, expressed	-0.487	0.0315766					LOC_Os06g04200	starch synthase, putative, expressed	-1.034	0.000552718
LOC_Os03g06070	la domain containing protein, putative, expressed	-0.353	2.58517e-05					LOC_Os06g04270	transketolase, chloroplast precursor, putative, expressed	-0.19	0.0419786
LOC_Os03g06160	BTBP1 - Bric-a-Brac, Tramtrack, Broad Complex BTB domain with pentapeptide repeats, expressed	-0.518	2.38108e-09					LOC_Os06g04390	expressed protein	-0.189	0.03162
LOC_Os03g06230	galactose mutarotase-like, putative, expressed	-0.822	3.15312e-11					LOC_Os06g04510	enolase, putative, expressed	-0.389	5.3304e-07
LOC_Os03g06440	RNA helicase SDE3, putative, expressed	-1.111	4.07386e-15					LOC_Os06g05060	ELF3 protein, putative, expressed	-0.147	0.0462211
LOC_Os03g06490	expressed protein	-0.292	0.000688245					LOC_Os06g05080	cytochrome c oxidase subunit 5B, mitochondrial precursor, putative, expressed	-0.509	0.00117931
LOC_Os03g06620	1,2-dihydroxy-3-keto-5-methylthiopentene dioxygenase protein, putative, expressed	-0.383	9.52193e-11					LOC_Os06g05368	expressed protein	-0.263	0.0279406
LOC_Os03g06630	heat stress transcription factor, putative, expressed	-2.167	7.72757e-30					LOC_Os06g05390	expressed protein	-0.238	0.00797746
LOC_Os03g06710	PPR repeat domain containing protein, putative, expressed	-1.269	4.85133e-12					LOC_Os06g05520	OsMKK1 - putative MAPKK based on amino acid sequence homology, expressed	-0.682	1.09152e-08
LOC_Os03g06720	expressed protein	-0.322	0.00853612					LOC_Os06g05700	cysteine synthase, putative, expressed	-0.249	0.00946606
LOC_Os03g06740	glutathione reductase, putative, expressed	-0.287	0.00073677					LOC_Os06g05860	6-phosphofructokinase, putative, expressed	-1.189	7.7238e-20
LOC_Os03g07080	endonuclease/exonuclease/phosphatase family domain containing protein, expressed	-0.145	0.0410075					LOC_Os06g05870	dual specificity protein phosphatase, putative, expressed	-0.31	0.00326304
LOC_Os03g07300	ribulose-phosphate 3-epimerase, chloroplast precursor, putative, expressed	-1.171	1.05361e-69					LOC_Os06g06090	CGMC_MAPKCMGC_2_ERK.12 - CGMC includes CDA, MAPK, GSK3, and CLKC kinases, expressed	-0.255	0.00179879
LOC_Os03g07360	expressed protein	-1.633	7.43802e-22					LOC_Os06g06190	uncharacterized protein ycf45, putative, expressed	-0.162	0.0302437
LOC_Os03g07370	HNH endonuclease domain-containing protein, putative, expressed	-0.569	8.3017e-06					LOC_Os06g06570	expressed protein	-1.071	5.57316e-05
LOC_Os03g07400	expressed protein	-1.918	7.53505e-08					LOC_Os06g07130	SHR5-receptor-like kinase, putative, expressed	-0.394	0.000100856
LOC_Os03g07410	expressed protein	-0.502	0.000344321					LOC_Os06g07200	syntaxin, putative, expressed	-0.258	0.00408267
LOC_Os03g07440	putativ eribonuclease P, putative, expressed	-1.344	6.1958e-19					LOC_Os06g07230	tyrosine protein kinase domain containing protein, putative, expressed	-0.656	1.63526e-11
LOC_Os03g07570	aminotransferase, putative, expressed	-0.69	2.14591e-17					LOC_Os06g07830	ANTH/ENTH domain containing protein, putative, expressed	-0.254	0.00917089
LOC_Os03g07750	expressed protein	-0.517	1.83265e-12					LOC_Os06g08041	iron/ascorbate-dependent oxidoreductase, putative, expressed	-0.575	0.0191416
LOC_Os03g07850	tRNA methyltransferase, putative, expressed	-0.449	4.22347e-06					LOC_Os06g08090	heparanase-like protein precursor, putative, expressed	-1.751	3.2622e-08
LOC_Os03g07910	nitrilase, putative, expressed	-0.858	3.42085e-18					LOC_Os06g08140	protein phosphatase 2C, putative, expressed	-0.264	0.00779181
LOC_Os03g07920	expressed protein	-1.416	0.000581525					LOC_Os06g08530	ubiquitin carboxyl-terminal hydrolase domain containing protein, expressed	-0.509	6.80962e-08
LOC_Os03g07970	expressed protein	-0.493	0.0182259					LOC_Os06g08540	formin-like protein 13, putative, expressed	-0.551	0.00083845
LOC_Os03g07990	acetyltransferase, GNAT family, putative, expressed	-0.44	0.00255752					LOC_Os06g08670	glutathione peroxidase, putative, expressed	-0.48	6.0595e-05
LOC_Os03g07994	expressed protein	-0.272	0.0372341					LOC_Os06g08720	OsSCP32 - Putative Serine Carboxypeptidase homologue, expressed	-0.505	5.23104e-06
LOC_Os03g08070	copper-transporting ATPase PAA1, putative, expressed	-1.897	1.81329e-64					LOC_Os06g08740	expressed protein	-0.211	0.00845728
LOC_Os03g08080	YGGT family protein, putative, expressed	-0.633	0.00121025					LOC_Os06g08850	cyclic nucleotide-gated ion channel 14, putative, expressed	-0.216	0.00855137
LOC_Os03g08110	hydrolase protein, putative, expressed	-0.43	0.0387594					LOC_Os06g08890	glutamate receptor 3.4 precursor, putative, expressed	-0.265	0.0396126
LOC_Os03g08114	expressed protein	-0.6	0.00434397					LOC_Os06g09180	OsMKK5 - putative MAPKK based on amino acid sequence homology, expressed	-0.185	0.0258061
LOC_Os03g08250	expressed protein	-0.711	1.13858e-06					LOC_Os06g09560	heat shock protein DnaJ, putative, expressed	-1.359	8.47691e-08
LOC_Os03g08270	ataxin-2 C-terminal region family protein, expressed	-0.436	2.76769e-09					LOC_Os06g09880	EMB1270, putative, expressed	-0.221	0.0142933
LOC_Os03g08284	expressed protein	-0.472	4.21294e-06					LOC_Os06g10160	tyrosine protein kinase domain containing protein, putative, expressed	-0.558	0.036327
LOC_Os03g08360	3-ketoacyl-CoA synthase 10, putative, expressed	-0.567	0.000680521					LOC_Os06g10410	uncharacterized mscS family protein, putative, expressed	-0.381	0.00713866
LOC_Os03g08460	AP2 domain containing protein, expressed	-1.278	3.45783e-06					LOC_Os06g10580	cyclic nucleotide-gated ion channel, putative, expressed	-0.641	2.80016e-10
LOC_Os03g08480	rho termination factor, N-terminal domain containing protein, expressed	-0.627	1.06534e-10					LOC_Os06g11020	tic22-like family domain containing protein, expressed	-0.355	0.00123257
LOC_Os03g08490	AP2 domain containing protein, expressed	-0.676	0.000309467					LOC_Os06g11070	expressed protein	-0.286	0.00134576
LOC_Os03g08500	AP2 domain containing protein, expressed	-0.405	0.00776266					LOC_Os06g11170	formin-binding protein-related, putative, expressed	-0.195	0.0180705
LOC_Os03g08570	amine oxidase, flavin-containing, domain containing protein, expressed	-0.386	3.36866e-10					LOC_Os06g11190	OsPOP13 - Putative Prolyl Oligopeptidase homologue, expressed	-0.234	0.0321117
LOC_Os03g08740	expressed protein	-1.135	4.03893e-63					LOC_Os06g11380	geminivirus Rep-interacting motor protein, putative, expressed	-0.187	0.042222
LOC_Os03g08754	OsMADS47 - MADS-box family gene with MIKCc type-box, expressed	-0.189	0.0345347					LOC_Os06g11500	MCM9 - Putative minichromosome maintenance MCM family subunit 9, expressed	-0.202	0.0379724
LOC_Os03g08850	AUXIN SIGNALING F-BOX 2, putative, expressed	-0.629	1.5672e-06					LOC_Os06g11520	LMBR1 integral membrane protein, putative, expressed	-1.597	3.78175e-17
LOC_Os03g08970	expressed protein	-0.352	0.0404081					LOC_Os06g11630	OsFBX192 - F-box domain containing protein, expressed	-0.249	0.024772
LOC_Os03g09060	prenyltransferase, putative, expressed	-0.986	1.77178e-10					LOC_Os06g11790	TLD family protein, putative, expressed	-0.148	0.0430476
LOC_Os03g09070	leucine rich repeat domain containing protein, putative, expressed	-1.503	3.90756e-06					LOC_Os06g12120	BRASSINOSTEROID INSENSITIVE 1-associated receptor kinase 1 precursor, putative, expressed	-0.414	0.000135443
LOC_Os03g09080	ubiquitin carboxyl-terminal hydrolase domain containing protein, expressed	-0.201	0.0382965					LOC_Os06g12220	HVA22, putative, expressed	-0.329	4.41313e-05
LOC_Os03g09100	calmodulin-binding transcription activator, putative, expressed	-0.25	0.00219693					LOC_Os06g12310	aquaporin protein, putative, expressed	-1.147	6.82589e-12
LOC_Os03g09110	mitochondrial carrier protein, putative, expressed	-0.729	6.16974e-17					LOC_Os06g12320	transmembrane amino acid transporter protein, putative, expressed	-0.794	7.74918e-09
LOC_Os03g09120	expressed protein	-0.793	4.54212e-05					LOC_Os06g12400	Homeobox domain containing protein, expressed	-0.195	0.0231717
LOC_Os03g09220	stage II sporulation protein E, putative, expressed	-1.871	7.71385e-32					LOC_Os06g12590	protein kinase, putative, expressed	-0.55	1.01293e-09
LOC_Os03g09260	ubiquitin carboxyl-terminal hydrolase 26, putative, expressed	-0.932	6.92107e-07					LOC_Os06g12600	kinase, pfkB family, putative, expressed	-0.358	5.55738e-05
LOC_Os03g09270	ubiquitin carboxyl-terminal hydrolase 26, putative, expressed	-0.535	8.79137e-08					LOC_Os06g12630	glutathione S-transferase, N-terminal domain containing protein, expressed	-0.232	0.0160022
LOC_Os03g09830	expressed protein	-1.089	3.82104e-06					LOC_Os06g12690	DCN1-like protein 2, putative, expressed	-0.144	0.0417361
LOC_Os03g09920	RNase L inhibitor protein-related, putative, expressed	-0.231	0.00929396					LOC_Os06g13030	OsLIM - LIM domain protein, putative actin-binding protein and transcription factor, expressed	-0.32	0.000553441
LOC_Os03g09930	sulfate transporter, putative, expressed	-1.535	7.43378e-37					LOC_Os06g13080	spotted leaf 11, putative, expressed	-0.293	0.0414831
LOC_Os03g09940	sulfate transporter, putative, expressed	-0.556	5.53514e-06					LOC_Os06g13100	CREG1 precursor, putative, expressed	-0.486	4.18349e-05
LOC_Os03g10030	membrane associated DUF588 domain containing protein, putative, expressed	-0.405	0.0489726					LOC_Os06g13170	expressed protein	-0.214	0.0288585
LOC_Os03g10050	serine acetyltransferase protein, putative, expressed	-0.492	0.0389027					LOC_Os06g13180	metalloendoproteinase 1 precursor, putative, expressed	-1.825	0.000291409
LOC_Os03g10090	transporter family protein, putative, expressed	-1.05	4.90358e-15					LOC_Os06g13190	expressed protein	-0.769	0.00933211
LOC_Os03g10180	expressed protein	-1.39	1.20178e-37					LOC_Os06g13650	alpha-mannosidase 2, putative, expressed	-0.225	0.00018544
LOC_Os03g10200	ethylene-responsive element-binding protein, putative, expressed	-0.623	7.71508e-06					LOC_Os06g13660	alanyl-tRNA synthetase, putative, expressed	-0.235	0.00472067
LOC_Os03g10230	expressed protein	-0.458	3.30586e-07					LOC_Os06g13860	RCD1, putative, expressed	-0.418	1.34736e-07
LOC_Os03g10360	SURF1, putative, expressed	-0.251	0.0480855					LOC_Os06g14390	1-aminocyclopropane-1-carboxylate oxidase homolog 4, putative, expressed	-0.751	1.61311e-08
LOC_Os03g10478	glycosyl hydrolase family 10 protein, putative, expressed	-0.562	0.0345826					LOC_Os06g14750	phosphatidylinositol-4-phosphate 5-Kinase family protein, putative, expressed	-0.206	0.0282403
LOC_Os03g10520	radical SAM enzyme, putative, expressed	-0.434	0.00226479					LOC_Os06g15330	CCT/B-box zinc finger protein, putative, expressed	-0.401	0.00886292
LOC_Os03g10810	HLS, putative, expressed	-1.237	6.2955e-05					LOC_Os06g15390	acylphosphatase, putative, expressed	-0.389	0.0325442
LOC_Os03g10860	expressed protein	-1.252	4.58327e-12					LOC_Os06g15700	expressed protein	-0.227	0.0163359
LOC_Os03g10870	membrane associated DUF588 domain containing protein, putative, expressed	-0.496	0.0042348					LOC_Os06g15730	expressed protein	-0.266	0.0374173
LOC_Os03g10880	BTBN5 - Bric-a-Brac, Tramtrack, Broad Complex BTB domain with non-phototropic hypocotyl 3 NPH3 and coiled-coil domains, expressed	-4.461	9.09683e-107					LOC_Os06g15820	NHL repeat-containing protein, putative, expressed	-0.316	0.00717305
LOC_Os03g10940	casein kinase II subunit alpha-2, putative, expressed	-0.749	1.87381e-17					LOC_Os06g15990	aldehyde dehydrogenase, putative, expressed	-0.279	0.000673771
LOC_Os03g10990	retinoblastoma-binding protein-like, putative, expressed	-0.242	0.0177641					LOC_Os06g16300	BRASSINOSTEROID INSENSITIVE 1-associated receptor kinase 1 precursor, putative, expressed	-0.687	2.18268e-08
LOC_Os03g11010	natural resistance-associated macrophage protein, putative, expressed	-0.441	1.52309e-06					LOC_Os06g16330	BRASSINOSTEROID INSENSITIVE 1-associated receptor kinase 1 precursor, putative, expressed	-0.324	0.000554046
LOC_Os03g11060	MFP1 attachment factor 1, putative, expressed	-0.45	0.0132031					LOC_Os06g16640	carboxyl-terminal peptidase, putative, expressed	-0.508	0.0297173
LOC_Os03g11110	zinc finger family protein, putative, expressed	-0.526	0.0213454					LOC_Os06g17285	protein kinase, putative, expressed	-0.315	0.00405637
LOC_Os03g11120	methionyl-tRNA synthetase, putative, expressed	-0.229	0.013563					LOC_Os06g17840	expressed protein	-0.132	0.0427531
LOC_Os03g11240	nucleotidyltransferase, putative, expressed	-0.404	3.3405e-07					LOC_Os06g17870	nitrate-induced NOI protein, putative, expressed	-0.164	0.0372107
LOC_Os03g11250	expressed protein	-1.876	7.38033e-18					LOC_Os06g17970	NBS-LRR disease resistance protein, putative, expressed	-0.256	0.0163359
LOC_Os03g11300	expressed protein	-0.859	5.57965e-12					LOC_Os06g19070	cytochrome P450, putative, expressed	-2.79	8.45002e-07
LOC_Os03g11310	PPR repeat domain containing protein, putative, expressed	-0.684	3.46826e-08					LOC_Os06g19400	GRAM and C2 domains containing protein, putative, expressed	-0.265	0.00500072
LOC_Os03g11460	expressed protein	-0.329	1.59749e-05					LOC_Os06g19970	expressed protein	-0.375	0.00802677
LOC_Os03g11480	expressed protein	-0.438	0.000176214					LOC_Os06g19990	GPI-anchored protein, putative, expressed	-0.179	0.035222
LOC_Os03g11520	expressed protein	-0.391	1.63226e-06					LOC_Os06g20150	peroxidase precursor, putative, expressed	-1.67	1.53684e-37
LOC_Os03g11560	digalactosyldiacylglycerol synthase, chloroplast precursor, putative, expressed	-1.059	1.38432e-13					LOC_Os06g20900	expressed protein	-2.163	0.000662488
LOC_Os03g11580	expressed protein	-0.394	1.33345e-06					LOC_Os06g21110	expressed protein	-0.423	2.48183e-06
LOC_Os03g11600	YABBY domain containing protein, putative, expressed	-2.641	0.000687894					LOC_Os06g21140	glycine-rich cell wall structural protein precursor, putative, expressed	-0.57	0.00318135
LOC_Os03g11660	cysteine synthase, putative, expressed	-0.327	0.00071639					LOC_Os06g21210	glycine rich protein family protein, putative, expressed	-1.127	1.9725e-19
LOC_Os03g11670	pentatricopeptide repeat domain containing protein, putative, expressed	-0.53	4.24262e-05					LOC_Os06g21380	OsCttP3 - Putative C-terminal processing peptidase homologue, expressed	-0.714	2.43224e-06
LOC_Os03g11734	MATE efflux protein, putative, expressed	-0.602	0.0278464					LOC_Os06g21470	expressed protein	-0.201	0.0338965
LOC_Os03g11890	potyvirus VPg interacting protein, putative, expressed	-0.782	3.67301e-23					LOC_Os06g22440	SAM dependent carboxyl methyltransferase, putative, expressed	-0.529	0.00228247
LOC_Os03g11960	copper/zinc superoxide dismutase, putative, expressed	-0.582	1.74782e-17					LOC_Os06g22820	cyclin-dependent kinase F-1, putative, expressed	-0.402	3.94986e-05
LOC_Os03g12010	expressed protein	-0.399	1.2605e-05					LOC_Os06g22870	OsIAA21 - Auxin-responsive Aux/IAA gene family member, expressed	-0.277	0.0014679
LOC_Os03g12050	expressed protein	-0.56	8.50771e-06					LOC_Os06g26340	CGMC_MAPKCMGC_2.10 - CGMC includes CDA, MAPK, GSK3, and CLKC kinases, expressed	-0.201	0.013431
LOC_Os03g12120	no apical meristem protein, putative, expressed	-0.264	0.00462624					LOC_Os06g28630	expressed protein	-2.909	6.50943e-54
LOC_Os03g12150	serine/threonine-protein kinase receptor precursor, putative, expressed	-2.852	1.82353e-65					LOC_Os06g29730	RALFL28 - Rapid ALkalinization Factor RALF family protein precursor, expressed	-0.499	0.042776
LOC_Os03g12290	glutamine synthetase, catalytic domain containing protein, expressed	-1.192	1.0461e-07					LOC_Os06g29790	phosphate transporter 1, putative, expressed	-1.051	6.18355e-07
LOC_Os03g12300	HEAT repeat family protein, putative, expressed	-0.207	0.00537977					LOC_Os06g29804	expressed protein	-0.313	0.0109082
LOC_Os03g12520	STRUBBELIG-RECEPTOR FAMILY 7 precursor, putative, expressed	-1.635	0.0133064					LOC_Os06g29810	lectin protein kinase family protein, putative, expressed	-0.672	9.23264e-09
LOC_Os03g12530	cation efflux family protein, putative, expressed	-3.479	5.10588e-65					LOC_Os06g31100	E1-BTB2 - Bric-a-Brac, Tramtrack, and Broad Complex domain with E1 subfamily conserved sequence, expressed	-0.228	0.000737736
LOC_Os03g12550	expressed protein	-0.299	0.00667723					LOC_Os06g32990	peroxidase precursor, putative, expressed	-5.4	4.49708e-15
LOC_Os03g12560	expressed protein	-0.514	0.000185836					LOC_Os06g33100	peroxidase precursor, putative, expressed	-1.493	0.00572001
LOC_Os03g12610	DNA polymerase I, putative, expressed	-0.436	1.97407e-07					LOC_Os06g33180	expressed protein	-0.355	0.00161947
LOC_Os03g12620	glycosyl hydrolases family 17, putative, expressed	-1.079	3.92478e-11					LOC_Os06g34440	dnaJ domain containing protein, expressed	-0.308	0.000757116
LOC_Os03g12660	cytochrome P450, putative, expressed	-0.443	0.0128209					LOC_Os06g35530	CGMC_GSK.8 - CGMC includes CDA, MAPK, GSK3, and CLKC kinases, expressed	-0.153	0.0178015
LOC_Os03g12670	expressed protein	-0.638	7.95598e-10					LOC_Os06g35850	lectin protein kinase family protein, putative, expressed	-0.846	0.0013548
LOC_Os03g12700	expressed protein	-1.689	2.03474e-20					LOC_Os06g35940	osFTL12 FT-Like12 homologous to Flowering Locus T gene; contains Pfam profile PF01161: Phosphatidylethanolamine-binding protein, expressed	-1.553	3.00126e-17
LOC_Os03g12790	MATE efflux family protein, putative, expressed	-2.32	8.36386e-61					LOC_Os06g36090	ABC-2 type transporter, putative, expressed	-0.524	7.46911e-09
LOC_Os03g12810	maf, putative, expressed	-0.168	0.0185339					LOC_Os06g36170	initiator tRNA phosphoribosyl transferase family protein, putative, expressed	-0.208	0.0293576
LOC_Os03g12840	Inositol 1, 3, 4-trisphosphate 5/6-kinase, putative, expressed	-0.659	3.33834e-14					LOC_Os06g36270	receptor-like protein kinase 5 precursor, putative, expressed	-0.324	0.015693
LOC_Os03g12900	squalene monooxygenase, putative, expressed	-1.104	1.41056e-16					LOC_Os06g36450	ferroportin1 domain containing protein, expressed	-0.964	0.00195392
LOC_Os03g12940	OsFBO13 - F-box and other domain containing protein, expressed	-0.195	0.0412185					LOC_Os06g36840	cysteine synthase, putative, expressed	-0.296	0.0154151
LOC_Os03g12990	phytosulfokines precursor, putative, expressed	-0.536	7.3269e-07					LOC_Os06g37010	metal cation transporter, putative, expressed	-0.55	0.000276952
LOC_Os03g13000	GTP-binding protein, putative, expressed	-0.372	0.00121575					LOC_Os06g37364	cytochrome P450, putative, expressed	-0.499	3.02974e-07
LOC_Os03g13010	U-box domain containing protein, expressed	-1.191	1.50282e-17					LOC_Os06g37620	protein kinase family protein, putative, expressed	-0.775	4.90731e-06
LOC_Os03g13050	E2F-related protein, putative, expressed	-1.099	0.0246822					LOC_Os06g37640	expressed protein	-0.237	0.0023832
LOC_Os03g13210	peroxidase precursor, putative, expressed	-0.704	0.047912					LOC_Os06g38294	peptide transporter PTR2, putative, expressed	-0.315	0.0128717
LOC_Os03g13390	oxidoreductase, aldo/keto reductase family protein, putative, expressed	-0.369	0.00326473					LOC_Os06g38970	expressed protein	-0.294	0.0144564
LOC_Os03g13770	tubulin, putative, expressed	-0.336	0.00801464					LOC_Os06g39140	hemoglobin-like protein HbO, putative, expressed	-0.613	8.03147e-09
LOC_Os03g13790	myb/SANT domain protein, putative, expressed	-0.33	2.09586e-05					LOC_Os06g39230	aldehyde dehydrogenase, putative, expressed	-0.747	0.0021174
LOC_Os03g13870	expressed protein	-0.616	3.08097e-06					LOC_Os06g39240	endothelial differentiation-related factor 1, putative, expressed	-0.467	0.0373545
LOC_Os03g13976	expressed protein	-0.792	0.000475147					LOC_Os06g39344	enoyl-CoA hydratase/isomerase family protein, putative, expressed	-0.255	0.0030867
LOC_Os03g14030	thaumatin, putative, expressed	-1.252	0.000337112					LOC_Os06g39520	myristoyl-acyl carrier protein thioesterase, chloroplast precursor, putative, expressed	-0.214	0.0343572
LOC_Os03g14040	expressed protein	-1.534	6.61966e-14					LOC_Os06g39640	PINHEAD, putative, expressed	-0.265	0.0127524
LOC_Os03g14254	expressed protein	-0.443	0.0276788					LOC_Os06g39690	SOUL heme-binding protein, putative, expressed	-0.346	0.000171748
LOC_Os03g14280	ATP-dependent Clp protease ATP-binding subunit, putative, expressed	-0.624	7.84501e-18					LOC_Os06g39900	agenet domain containing protein, putative, expressed	-0.388	0.0179366
LOC_Os03g14300	THION29 - Plant thionin family protein precursor, expressed	-0.559	0.037607					LOC_Os06g40030	S-locus-like receptor protein kinase, putative, expressed	-0.56	0.00566997
LOC_Os03g14500	expressed protein	-0.45	0.0223884					LOC_Os06g40360	OsFBL30 - F-box domain and LRR containing protein, expressed	-0.624	2.84239e-06
LOC_Os03g14510	immature colon carcinoma transcript 1 protein precursor, putative, expressed	-0.391	8.79213e-05					LOC_Os06g40370	CAMK_KIN1/SNF1/Nim1_like.27 - CAMK includes calcium/calmodulin depedent protein kinases, expressed	-0.237	0.0119202
LOC_Os03g14630	LTPL106 - Protease inhibitor/seed storage/LTP family protein precursor, expressed	-0.919	0.0266909					LOC_Os06g40490	glycosyl hydrolases family 17, putative, expressed	-0.262	0.00340423
LOC_Os03g14654	LTPL108 - Protease inhibitor/seed storage/LTP family protein precursor, expressed	-2.101	0.00135795					LOC_Os06g40650	copine-1, putative, expressed	-0.324	5.65943e-05
LOC_Os03g14669	core histone H2A/H2B/H3/H4, putative, expressed	-2.303	2.13331e-20					LOC_Os06g40940	glycine dehydrogenase, putative, expressed	-0.427	0.00206045
LOC_Os03g14690	vacuolar ATP synthase 98 kDa subunit, putative, expressed	-0.295	0.00124879					LOC_Os06g41450	VQ domain containing protein, putative, expressed	-0.888	7.37263e-08
LOC_Os03g14720	transcription initiation factor IIF, alpha subunit domain containing protein, expressed	-0.448	0.0252991					LOC_Os06g41790	RNA recognition motif containing protein, putative, expressed	-0.203	0.017896
LOC_Os03g14900	NB-ARC/LRR disease resistance protein, putative, expressed	-1.413	3.71587e-11					LOC_Os06g41930	zinc-binding protein, putative, expressed	-0.384	3.7338e-05
LOC_Os03g14910	expressed protein	-3.131	1.78103e-30					LOC_Os06g41990	M16 domain containing zinc peptidase, putative, expressed	-0.435	8.65246e-09
LOC_Os03g14915	expressed protein	-3.599	5.92042e-111					LOC_Os06g42490	expressed protein	-0.238	0.0028508
LOC_Os03g15040	FAR1 family protein, expressed	-0.822	5.76348e-22					LOC_Os06g43120	zinc finger C-x8-C-x5-C-x3-H type family protein, expressed	-0.348	0.000933141
LOC_Os03g15050	phosphoenolpyruvate carboxykinase, putative, expressed	-1.381	6.40287e-23					LOC_Os06g43140	GA16396-PA, putative, expressed	-0.598	1.81397e-07
LOC_Os03g15080	expressed protein	-0.661	0.00693946					LOC_Os06g43510	cytochrome P450 71D6, putative, expressed	-0.656	0.000112723
LOC_Os03g15180	PH domain containing protein, expressed	-0.765	0.0450839					LOC_Os06g43660	inorganic H+ pyrophosphatase, putative, expressed	-0.359	4.87865e-06
LOC_Os03g15410	expressed protein	-1.054	7.35172e-25					LOC_Os06g43680	palmitoyltransferase TIP1, putative, expressed	-0.287	9.57349e-05
LOC_Os03g15460	expressed protein	-1.707	8.21977e-18					LOC_Os06g43780	expressed protein	-1.093	0.00797746
LOC_Os03g15530	expressed protein	-2.051	5.93675e-79					LOC_Os06g43800	methyltransferase domain containing protein, putative, expressed	-0.782	6.15338e-13
LOC_Os03g15600	expressed protein	-0.221	0.0148034					LOC_Os06g43810	expressed protein	-0.832	0.0081869
LOC_Os03g15690	phosphate carrier protein, mitochondrial precursor, putative, expressed	-0.7	3.28956e-08					LOC_Os06g43860	homeobox protein knotted-1, putative, expressed	-0.389	8.41732e-08
LOC_Os03g15740	uncharacterized TPR repeat-containing protein, putative, expressed	-1.491	3.20812e-39					LOC_Os06g44380	ubiquitin carboxyl-terminal hydrolase family protein, expressed	-0.213	0.0204533
LOC_Os03g15780	anthranilate synthase component I-1, chloroplast precursor, putative, expressed	-0.224	0.00571001					LOC_Os06g44460	D-3-phosphoglycerate dehydrogenase, chloroplast precursor, putative, expressed	-0.532	1.03184e-05
LOC_Os03g15840	glycosyl transferase, group 1 domain containing protein, expressed	-0.608	6.97173e-10					LOC_Os06g44500	OsFBK17 - F-box domain and kelch repeat containing protein, expressed	-1.091	2.03481e-12
LOC_Os03g15880	coronatine-insensitive protein, putative, expressed	-0.363	1.57481e-11					LOC_Os06g44890	villin protein, putative, expressed	-0.259	0.00347934
LOC_Os03g15930	OTU-like cysteine protease family protein, putative, expressed	-0.343	3.86302e-05					LOC_Os06g45110	DNA binding protein, putative, expressed	-0.264	0.0443189
LOC_Os03g16050	fructose-1,6-bisphosphatase, putative, expressed	-0.969	9.78952e-24					LOC_Os06g45140	bZIP transcription factor domain containing protein, expressed	-0.939	2.0186e-07
LOC_Os03g16070	expressed protein	-0.885	8.74831e-13					LOC_Os06g45350	protein kinase domain containing protein, expressed	-0.306	0.000400734
LOC_Os03g16090	LIM domain-containing protein, putative, expressed	-0.698	9.38992e-10					LOC_Os06g45440	haloacid dehalogenase-like hydrolase domain-containing protein 3, putative, expressed	-0.202	0.0174931
LOC_Os03g16110	Ser/Thr protein phosphatase family protein, putative, expressed	-0.226	0.00546158					LOC_Os06g45480	hydrolase, putative, expressed	-0.774	2.52684e-29
LOC_Os03g16130	CAMK_CAMK_like_ULKh_APGy.2 - CAMK includes calcium/calmodulin depedent protein kinases, expressed	-0.255	0.00892526					LOC_Os06g45820	OsFtsH2 FtsH protease, homologue of AtFtsH2/8, expressed	-0.231	0.000288056
LOC_Os03g16140	digalactosyldiacylglycerol synthase, chloroplast precursor, putative, expressed	-0.746	3.27224e-26					LOC_Os06g45850	OTU-like cysteine protease family protein, putative, expressed	-0.403	0.00107638
LOC_Os03g16390	avr9/Cf-9 rapidly elicited protein, putative, expressed	-0.492	0.0163586					LOC_Os06g46670	glutamate receptor, putative, expressed	-0.323	0.0290922
LOC_Os03g16430	RNA polymerase sigma factor, putative, expressed	-0.603	8.40311e-08					LOC_Os06g46799	peroxidase precursor, putative, expressed	-0.359	0.0346122
LOC_Os03g16460	expressed protein	-0.415	7.97781e-06					LOC_Os06g46820	solute carrier family 35 member F5, putative, expressed	-0.293	0.000632467
LOC_Os03g16470	expressed protein	-0.493	0.00972113					LOC_Os06g47000	external NADH-ubiquinone oxidoreductase 1, mitochondrial precursor, putative, expressed	-0.237	0.0270526
LOC_Os03g16480	zinc finger family protein, putative, expressed	-0.345	0.00356306					LOC_Os06g47294	methyltransferase, putative, expressed	-0.3	0.023251
LOC_Os03g16740	protein kinase APK1A, chloroplast precursor, putative, expressed	-0.684	2.96754e-15					LOC_Os06g47550	cadmium/zinc-transporting ATPase, putative, expressed	-0.768	1.82663e-13
LOC_Os03g17050	expressed protein	-0.473	4.57209e-05					LOC_Os06g47640	OsCML29 - Calmodulin-related calcium sensor protein, expressed	-0.41	0.00252371
LOC_Os03g17070	ATP synthase B chain, chloroplast precursor, putative, expressed	-0.311	0.00340366					LOC_Os06g47800	disease resistance protein RGA3, putative, expressed	-1.069	1.66003e-08
LOC_Os03g17100	Core histone H2A/H2B/H3/H4 domain containing protein, putative, expressed	-1.074	2.32036e-08					LOC_Os06g47890	OsFBO9 - F-box and other domain containing protein, expressed	-0.183	0.00088307
LOC_Os03g17174	PsbP, putative, expressed	-1.037	1.22912e-06					LOC_Os06g47970	expressed protein	-0.169	0.0268434
LOC_Os03g17300	TKL_IRAK_CrRLK1L-1.7 - The CrRLK1L-1 subfamily has homology to the CrRLK1L homolog, expressed	-0.226	0.0258193					LOC_Os06g48010	peroxidase precursor, putative, expressed	-4.151	2.71788e-05
LOC_Os03g17410	expressed protein	-1.178	0.0289807					LOC_Os06g48030	peroxidase precursor, putative, expressed	-1.391	0.000119204
LOC_Os03g17520	CDP-alcohol phosphatidyltransferase, putative, expressed	-0.326	0.00123626					LOC_Os06g48040	zinc finger, C3HC4 type domain containing protein, expressed	-0.284	0.0289672
LOC_Os03g17570	response regulator receiver domain containing protein, expressed	-0.499	1.55666e-15					LOC_Os06g48570	Ser/Thr protein phosphatase family protein, putative, expressed	-0.494	1.78927e-07
LOC_Os03g17600	expressed protein	-1.566	6.07302e-27					LOC_Os06g48590	CGMC_MAPKCMGC_2_SLT2y_ERK.2 - CGMC includes CDA, MAPK, GSK3, and CLKC kinases, expressed	-0.406	3.05733e-07
LOC_Os03g17634	PPR repeat domain containing protein, putative, expressed	-0.649	9.64205e-15					LOC_Os06g48620	4-amino-4-deoxychorismate synthase, putative, expressed	-0.676	3.04456e-10
LOC_Os03g17900	hydrolase, alpha/beta fold family protein, putative, expressed	-0.82	2.68933e-14					LOC_Os06g48800	OsHKT2;4 - Na+ transporter, expressed	-0.414	0.035222
LOC_Os03g17980	CAMK_KIN1/SNF1/Nim1_like_AMPKh.2 - CAMK includes calcium/calmodulin depedent protein kinases, expressed	-0.497	1.04629e-07					LOC_Os06g48960	AIG2-like family domain containing protein, expressed	-0.354	3.29749e-05
LOC_Os03g18020	rhodanese-like family protein, putative, expressed	-0.731	5.06766e-05					LOC_Os06g49220	peptide transporter, putative, expressed	-0.483	0.00185888
LOC_Os03g18200	heat shock protein DnaJ, putative, expressed	-0.846	2.53401e-17					LOC_Os06g49490	ZOS6-10 - C2H2 zinc finger protein, expressed	-0.279	0.0107165
LOC_Os03g18220	pyruvate decarboxylase isozyme 2, putative, expressed	-1.22	2.9535e-38					LOC_Os06g49500	integral membrane protein, putative, expressed	-0.282	0.00192345
LOC_Os03g18264	expressed protein	-0.59	1.64567e-06					LOC_Os06g50220	expressed protein	-0.38	0.00205265
LOC_Os03g18550	mitochondrial carrier protein, putative, expressed	-0.305	0.0100499					LOC_Os06g50310	E2F-related protein, putative, expressed	-0.34	0.000653516
LOC_Os03g18600	cyclase/dehydrase family protein, putative, expressed	-4.005	8.79451e-77					LOC_Os06g50870	DNL zinc finger domain containing protein, putative, expressed	-0.378	5.91941e-05
LOC_Os03g18740	oxidoreductase, short chain dehydrogenase/reductase family, putative, expressed	-0.876	0.00161172					LOC_Os06g50950	GDSL-like lipase/acylhydrolase, putative, expressed	-0.754	0.00957245
LOC_Os03g18770	wound-induced protein WI12, putative, expressed	-0.734	5.39969e-14					LOC_Os06g50960	expansin precursor, putative, expressed	-1.393	0.000492925
LOC_Os03g18940	exonuclease, putative, expressed	-0.382	0.00324197					LOC_Os06g51240	expressed protein	-0.294	7.44515e-05
LOC_Os03g19040	expressed protein	-0.402	0.000238493					LOC_Os07g01030	glycosyl transferase, group 1 domain containing protein, expressed	-0.513	4.50146e-06
LOC_Os03g19240	AMP-binding enzyme, putative, expressed	-1.414	2.05004e-23					LOC_Os07g01060	expressed protein	-0.161	0.0233762
LOC_Os03g19340	WD domain, G-beta repeat domain containing protein, expressed	-0.249	0.000740181					LOC_Os07g01090	transmembrane amino acid transporter protein, putative, expressed	-0.382	0.00314167
LOC_Os03g19410	OsPOP7 - Putative Prolyl Oligopeptidase homologue, expressed	-0.62	1.12679e-27					LOC_Os07g01250	tobamovirus multiplication protein, putative, expressed	-0.481	6.15038e-08
LOC_Os03g19452	SMP-30/Gluconolaconase/LRE domain protein, putative, expressed	-0.546	0.000338346					LOC_Os07g01310	glutamate receptor, putative, expressed	-0.457	8.02592e-05
LOC_Os03g19560	tetratricopeptide repeat domain containing protein, expressed	-1.144	1.78625e-20					LOC_Os07g01560	transporter family protein, putative, expressed	-0.62	0.00315646
LOC_Os03g19650	PPR2, putative, expressed	-0.359	4.94338e-05					LOC_Os07g01904	expressed protein	-0.157	0.0372066
LOC_Os03g19670	GDSL-like lipase/acylhydrolase, putative, expressed	-2.15	0.0011333					LOC_Os07g01940	sister chromatid cohesion 2, putative, expressed	-0.174	0.0195825
LOC_Os03g19709	expressed protein	-0.634	0.0235288					LOC_Os07g02100	flavin-containing monooxygenase family protein, putative, expressed	-0.4	0.00320082
LOC_Os03g19760	HAD-superfamily hydrolase, subfamily IA, variant 3 containing protein, expressed	-0.788	4.43552e-14					LOC_Os07g02120	flavin-containing monooxygenase family protein, putative, expressed	-0.873	0.000121034
LOC_Os03g19930	adenylosuccinate lyase, putative, expressed	-0.218	0.00326926					LOC_Os07g02300	tetratricopeptide repeat domain containing protein, expressed	-0.154	0.0120738
LOC_Os03g19990	WD40-like Beta Propeller Repeat family protein, expressed	-1.415	0.00243207					LOC_Os07g02780	STE_MEKK_ste11_MAP3K.20 - STE kinases include homologs to sterile 7, sterile 11 and sterile 20 from yeast, expressed	-1.505	3.48794e-13
LOC_Os03g20100	S1 RNA binding domain containing protein, expressed	-0.474	1.11373e-06					LOC_Os07g02970	expressed protein	-1.397	4.30191e-05
LOC_Os03g20180	ECT protein, putative, expressed	-0.498	1.61983e-13					LOC_Os07g03050	expressed protein	-0.443	0.000458201
LOC_Os03g20210	aspartic proteinase nepenthesin precursor, putative, expressed	-0.881	0.00271644					LOC_Os07g03130	PDV2, putative, expressed	-0.318	0.00147807
LOC_Os03g20330	VQ domain containing protein, putative, expressed	-2.493	4.68812e-13					LOC_Os07g03860	lectin-like receptor kinase 7, putative, expressed	-0.43	0.0281352
LOC_Os03g20340	SNF1-related protein kinase regulatory subunit beta-1, putative, expressed	-0.362	0.00075431					LOC_Os07g03870	receptor like protein kinase, putative, expressed	-0.785	2.43146e-08
LOC_Os03g20380	CAMK_KIN1/SNF1/Nim1_like.2 - CAMK includes calcium/calmodulin depedent protein kinases, expressed	-0.354	0.0432967					LOC_Os07g04110	legume lectins beta domain containing protein, expressed	-0.545	0.00541028
LOC_Os03g20410	aquaporin SIP2-1, putative, expressed	-0.747	6.08761e-11					LOC_Os07g05010	helix-loop-helix DNA-binding domain containing protein, expressed	-1.058	3.5242e-17
LOC_Os03g20420	alpha-N-arabinofuranosidase A, putative, expressed	-0.643	3.65889e-06					LOC_Os07g05360	photosystem II 10 kDa polypeptide, chloroplast precursor, putative, expressed	-2.992	4.38716e-16
LOC_Os03g20460	guanylate kinase, putative, expressed	-0.594	7.89781e-05					LOC_Os07g05610	zinc ion binding protein, putative, expressed	-0.152	0.035222
LOC_Os03g20500	OsFBX82 - F-box domain containing protein, expressed	-0.704	0.00280442					LOC_Os07g05620	CAMK_KIN1/SNF1/Nim1_like.28 - CAMK includes calcium/calmodulin depedent protein kinases, expressed	-0.292	0.018978
LOC_Os03g20640	expressed protein	-0.638	3.39548e-10					LOC_Os07g05810	glycine-rich protein, putative, expressed	-0.183	0.00280335
LOC_Os03g20700	magnesium-chelatase, putative, expressed	-2.131	1.49438e-61					LOC_Os07g05870	expressed protein	-0.252	0.0223471
LOC_Os03g20720	GTPase-activating protein, putative, expressed	-0.617	3.28148e-07					LOC_Os07g06190	ethylene-insensitive protein 2, putative, expressed	-0.581	0.0429714
LOC_Os03g20900	Myb transcription factor, putative, expressed	-1.047	1.03923e-13					LOC_Os07g06660	glyoxalase family protein, putative, expressed	-0.517	3.20492e-06
LOC_Os03g21140	RNA-binding zinc finger protein, putative, expressed	-0.668	1.03972e-08					LOC_Os07g06740	CAMK_CAMK_like.31 - CAMK includes calcium/calmodulin depedent protein kinases, expressed	-0.284	8.4836e-06
LOC_Os03g21230	leucine-rich repeat family protein, putative, expressed	-0.931	1.96691e-23					LOC_Os07g06860	gibberellin receptor GID1L2, putative, expressed	-1.707	0.000211872
LOC_Os03g21240	myb-like DNA-binding domain containing protein, expressed	-0.185	0.0188468					LOC_Os07g06980	histone deacetylase, putative, expressed	-0.172	0.0299801
LOC_Os03g21540	TKL_IRAK_CrRLK1L-1.8 - The CrRLK1L-1 subfamily has homology to the CrRLK1L homolog, expressed	-0.355	0.000422124					LOC_Os07g07240	ubiquitin-conjugating enzyme, putative, expressed	-0.257	3.01439e-05
LOC_Os03g21560	photosystem II 11 kD protein, putative, expressed	-0.81	0.000333698					LOC_Os07g07250	eukaryotic translation initiation factor 3 subunit E, putative, expressed	-0.155	0.0348331
LOC_Os03g21600	expressed protein	-0.269	0.000864391					LOC_Os07g07260	glutamine-dependent NAD, putative, expressed	-0.385	2.35794e-07
LOC_Os03g21630	PRC-barrel domain protein, putative, expressed	-0.193	0.032966					LOC_Os07g07320	glutathione S-transferase, putative, expressed	-0.538	0.00186507
LOC_Os03g21780	pentatricopeptide repeat domain containing protein, putative, expressed	-0.711	4.15517e-05					LOC_Os07g07340	glucan endo-1,3-beta-glucosidase precursor, putative, expressed	-0.301	0.0378878
LOC_Os03g21964	expressed protein	-0.846	4.50628e-11					LOC_Os07g07350	zinc finger A20 and AN1 domain-containing stress-associated protein, putative, expressed	-0.286	0.0032987
LOC_Os03g22040	expressed protein	-2.462	3.36021e-09					LOC_Os07g07540	SHOOT1 protein, putative, expressed	-0.26	0.00731095
LOC_Os03g22050	CAMK_KIN1/SNF1/Nim1_like.16 - CAMK includes calcium/calmodulin depedent protein kinases, expressed	-1.049	1.27314e-20					LOC_Os07g07690	PHD-finger domain containing protein, expressed	-0.207	0.0134761
LOC_Os03g22060	uroporphyrinogen decarboxylase, putative, expressed	-0.917	4.0339e-10					LOC_Os07g08120	BTBT2 - Bric-a-Brac, Tramtrack, Broad Complex BTB domain with tetratricopeptide repeats, expressed	-0.35	0.000299969
LOC_Os03g22160	relA-SpoT like protein RSH1, putative, expressed	-0.648	1.82158e-19					LOC_Os07g08210	cytidylyltransferase domain containing protein, expressed	-0.25	0.0111035
LOC_Os03g22190	expressed protein	-0.281	0.000341434					LOC_Os07g08350	C4-dicarboxylate transporter/malic acid transport protein, expressed	-4.092	4.14684e-23
LOC_Os03g22210	POEI46 - Pollen Ole e I allergen and extensin family protein precursor, expressed	-0.88	0.00768893					LOC_Os07g08750	STE_PAK_Ste20_Slob_Wnk.1 - STE kinases include homologs to sterile 7, sterile 11 and sterile 20 from yeast, expressed	-0.348	0.00840781
LOC_Os03g22230	POEI47 - Pollen Ole e I allergen and extensin family protein precursor, expressed	-3.024	1.15626e-07					LOC_Os07g08970	uncharacterized protein ycf45, putative, expressed	-0.309	0.0133741
LOC_Os03g22259	expressed protein	-1.226	0.000286391					LOC_Os07g09040	peptidyl-prolyl cis-trans isomerase, FKBP-type, putative, expressed	-0.283	0.00500917
LOC_Os03g22330	blue-light photoreceptor PHR2, putative, expressed	-0.573	2.14049e-05					LOC_Os07g09060	aldehyde dehydrogenase, putative, expressed	-0.328	4.00634e-06
LOC_Os03g22370	ultraviolet-B-repressible protein, putative, expressed	-1.469	1.90963e-06					LOC_Os07g10256	mitosis protein dim1, putative, expressed	-0.247	0.0102209
LOC_Os03g22420	AAA-type ATPase family protein, putative, expressed	-0.383	5.26842e-07					LOC_Os07g10460	5-nucleotidase surE, putative, expressed	-0.188	0.0184049
LOC_Os03g22430	OsClp5 - Putative Clp protease homologue, expressed	-0.332	1.50571e-05					LOC_Os07g10490	zeta-carotene desaturase, chloroplast/chromoplast precursor, putative, expressed	-0.226	0.00274896
LOC_Os03g22560	MYB family transcription factor, putative, expressed	-0.468	2.02032e-05					LOC_Os07g10690	NLI interacting factor-like phosphatase, putative, expressed	-0.218	0.00797746
LOC_Os03g22580	CW-type Zinc Finger, putative, expressed	-0.609	4.26054e-13					LOC_Os07g11000	structural constituent of ribosome, putative, expressed	-0.431	0.000153362
LOC_Os03g22634	terpene synthase, putative, expressed	-1.249	9.56684e-13					LOC_Os07g12470	expressed protein	-0.28	0.0241859
LOC_Os03g22670	triacylglycerol Lipase, putative, expressed	-0.655	1.28017e-09					LOC_Os07g12780	cyclin, putative, expressed	-0.271	0.03726
LOC_Os03g22780	DVR, putative, expressed	-1.358	5.38057e-19					LOC_Os07g13234	expressed protein	-0.51	4.93301e-05
LOC_Os03g22810	copper/zinc superoxide dismutase, putative, expressed	-0.665	9.46212e-28					LOC_Os07g13590	expressed protein	-0.812	1.91845e-11
LOC_Os03g22830	zinc finger, C3HC4 type domain containing protein, expressed	-1.256	1.07487e-23					LOC_Os07g14740	harpin-induced protein 1 domain containing protein, expressed	-1.09	2.17026e-05
LOC_Os03g22870	SAC3/GANP family protein, putative, expressed	-0.502	9.82132e-07					LOC_Os07g15370	metal transporter Nramp6, putative, expressed	-2.528	9.29273e-11
LOC_Os03g23010	expressed protein	-0.662	0.000361031					LOC_Os07g16130	acetyltransferase, GNAT family, putative, expressed	-0.232	0.0325585
LOC_Os03g23030	aberrant pollen transmission 1, putative, expressed	-0.365	0.00622617					LOC_Os07g16364	expressed protein	-0.246	0.0298254
LOC_Os03g23980	NAD dependent epimerase/dehydratase family protein, putative, expressed	-1.358	1.80976e-33					LOC_Os07g22640	lipid binding protein, putative, expressed	-0.258	1.95324e-05
LOC_Os03g24030	glutaredoxin, putative, expressed	-0.412	0.0101234					LOC_Os07g22700	tim44-like domain containing protein, expressed	-0.153	0.0488905
LOC_Os03g24160	phosphatidylinositol-4-phosphate 5-kinase, putative, expressed	-2.381	1.36834e-28					LOC_Os07g22770	AP2 domain containing protein, expressed	-0.658	0.0247923
LOC_Os03g24339	PWWP domain containing protein, expressed	-0.139	0.0139013					LOC_Os07g22930	starch synthase, putative, expressed	-0.613	0.000557787
LOC_Os03g24520	Mo25, putative, expressed	-0.235	0.00456436					LOC_Os07g23520	expressed protein	-0.263	0.0137798
LOC_Os03g24560	ompA/MotB, putative, expressed	-1.62	4.8593e-07					LOC_Os07g24230	integral membrane transporter family protein, putative, expressed	-0.671	0.00104676
LOC_Os03g24590	mTERF domain containing protein, expressed	-0.502	0.00453166					LOC_Os07g25680	protein kinase domain containing protein, expressed	-0.151	0.0263686
LOC_Os03g24860	transporter family protein, putative, expressed	-1.12	8.14399e-37					LOC_Os07g25710	myb-like DNA-binding domain containing protein, expressed	-0.229	0.00644802
LOC_Os03g24930	tyrosine protein kinase domain containing protein, putative, expressed	-2.136	6.78713e-43					LOC_Os07g26610	phosphoglucomutase, putative, expressed	-0.174	0.00782611
LOC_Os03g24940	proline-rich family protein, putative, expressed	-1.362	6.14115e-11					LOC_Os07g26630	aquaporin protein, putative, expressed	-0.534	0.0333771
LOC_Os03g25080	OsFBX86 - F-box domain containing protein, expressed	-0.557	0.00263566					LOC_Os07g26940	ORM1, putative, expressed	-0.266	0.000444225
LOC_Os03g25420	expressed protein	-0.758	3.99438e-05					LOC_Os07g27140	AT hook motif family protein, expressed	-0.153	0.0417857
LOC_Os03g25500	cytochrome P450 72A1, putative, expressed	-0.685	4.75677e-08					LOC_Os07g27350	atuA, putative, expressed	-0.394	0.000209045
LOC_Os03g25869	amino acid permease family protein, putative, expressed	-3.148	0.00013912					LOC_Os07g27490	Regulator of chromosome condensation domain containing protein, expressed	-0.228	0.0196207
LOC_Os03g25940	cystathionine gamma-synthase, putative, expressed	-0.172	0.00359376					LOC_Os07g28440	SNARE associated Golgi protein, putative, expressed	-0.374	1.60498e-06
LOC_Os03g26530	3-ketoacyl-CoA synthase, putative, expressed	-3.271	7.55283e-06					LOC_Os07g28480	glutathione S-transferase, putative, expressed	-0.307	0.0200913
LOC_Os03g26590	expressed protein	-1.094	0.00678372					LOC_Os07g28820	ribonuclease 2-5A family protein, expressed	-0.205	0.0218252
LOC_Os03g26960	intron-binding protein aquarius, putative, expressed	-0.15	0.0247397					LOC_Os07g28840	SET domain containing protein, expressed	-0.209	0.043561
LOC_Os03g27003	expressed protein	-0.644	0.000281636					LOC_Os07g29390	peptidyl-prolyl cis-trans isomerase, putative, expressed	-0.164	0.0475547
LOC_Os03g27019	expressed protein	-1.042	7.54462e-14					LOC_Os07g29450	expressed protein	-0.222	0.00873215
LOC_Os03g27040	heavy metal-associated domain containing protein, expressed	-0.562	0.00226386					LOC_Os07g29620	OsSCP39 - Putative Serine Carboxypeptidase homologue, expressed	-0.183	0.00269981
LOC_Os03g27120	ICE-like protease p20 domain containing protein, putative, expressed	-1.902	4.27738e-44					LOC_Os07g29810	disease resistant protein, identical, putative, expressed	-0.306	0.011196
LOC_Os03g27210	LOL3, putative, expressed	-1.105	1.37625e-09					LOC_Os07g30150	phosphoribosyl transferase, putative, expressed	-0.609	0.0291282
LOC_Os03g27310	histone H3, putative, expressed	-0.467	7.65086e-21					LOC_Os07g30300	small G protein family protein, putative, expressed	-0.285	0.0014051
LOC_Os03g27340	expressed protein	-0.43	0.000628034					LOC_Os07g30774	calmodulin-binding transcription activator 5, putative, expressed	-0.252	0.000215407
LOC_Os03g27350	cysteine protease ATG4, putative, expressed	-0.583	1.50719e-08					LOC_Os07g31190	OsWAK71 - OsWAK receptor-like cytoplasmic kinase OsWAK-RLCK, expressed	-0.485	0.0195825
LOC_Os03g27800	paramyosin, putative, expressed	-0.7	2.24921e-10					LOC_Os07g31270	cupin 2, conserved barrel domain protein, putative, expressed	-0.641	9.27538e-07
LOC_Os03g27840	splicing factor, arginine/serine-rich 16, putative, expressed	-0.245	0.00964728					LOC_Os07g31500	leucine-rich repeat receptor protein kinase EXS precursor, putative, expressed	-0.664	0.0100109
LOC_Os03g28310	dnaJ domain containing protein, expressed	-0.209	0.0469713					LOC_Os07g31850	zinc finger, C3HC4 type domain containing protein, expressed	-0.285	0.000237195
LOC_Os03g28420	3-oxoacyl-synthase, putative, expressed	-0.162	0.0341961					LOC_Os07g31870	expressed protein	-0.674	0.000608137
LOC_Os03g29184	expressed protein	-0.732	4.44304e-06					LOC_Os07g32380	protein phosphatase 2C, putative, expressed	-0.283	0.0210852
LOC_Os03g29410	tyrosine protein kinase domain containing protein, putative, expressed	-1.221	3.30296e-09					LOC_Os07g32800	autophagy-related protein, putative, expressed	-0.182	0.0155514
LOC_Os03g29680	EARLY flowering protein, putative, expressed	-0.294	0.0189743					LOC_Os07g33110	CAMK_CAMK_like.33 - CAMK includes calcium/calmodulin depedent protein kinases, expressed	-0.249	0.00062254
LOC_Os03g29730	expressed protein	-0.614	5.7526e-05					LOC_Os07g33270	DUF584 domain containing protein, putative, expressed	-0.576	0.000862998
LOC_Os03g29750	expressed protein	-0.241	0.000557393					LOC_Os07g33300	expressed protein	-0.169	0.0426608
LOC_Os03g29760	nuclear transcription factor Y subunit, putative, expressed	-0.26	0.000266384					LOC_Os07g33350	hsp20/alpha crystallin family protein, putative, expressed	-2.192	1.2271e-20
LOC_Os03g29810	OsClp6 - Putative Clp protease homologue, expressed	-0.476	1.59485e-05					LOC_Os07g33580	cytochrome P450, putative, expressed	-0.862	0.000790524
LOC_Os03g29950	glucose-6-phosphate 1-dehydrogenase, chloroplast precursor, putative, expressed	-0.282	8.40491e-05					LOC_Os07g33650	expressed protein	-0.359	0.0388712
LOC_Os03g29980	ACT domain containing protein, expressed	-1.577	1.26032e-23					LOC_Os07g33720	disease resistance protein, putative, expressed	-0.467	0.0469774
LOC_Os03g30092	expressed protein	-1.318	1.61256e-25					LOC_Os07g33730	NB-ARC domain containing protein, expressed	-0.267	0.019708
LOC_Os03g30420	cytochrome P450, putative, expressed	-4.448	9.53497e-17					LOC_Os07g33790	glutamate receptor 3.4 precursor, putative, expressed	-0.209	0.0378635
LOC_Os03g30780	expressed protein	-0.57	0.0493209					LOC_Os07g34260	chalcone and stilbene synthases, putative, expressed	-0.754	0.0258795
LOC_Os03g31044	expressed protein	-0.632	2.54785e-08					LOC_Os07g34320	nodulin, putative, expressed	-1.488	0.00279209
LOC_Os03g31150	expressed protein	-0.477	0.00108508					LOC_Os07g34589	translation initiation factor SUI1, putative, expressed	-0.424	6.97865e-09
LOC_Os03g31170	inosine-uridine preferring nucleoside hydrolase family protein, putative, expressed	-0.961	7.6964e-46					LOC_Os07g34610	oral cancer overexpressed protein 1, putative, expressed	-0.349	9.96487e-05
LOC_Os03g31290	membrane-anchored ubiquitin-fold protein, putative, expressed	-0.911	2.3083e-17					LOC_Os07g34640	pyruvate Pi dikinase regulatory protein, putative, expressed	-0.225	0.023282
LOC_Os03g31310	circadian clock coupling factor-related, putative, expressed	-0.424	0.000350545					LOC_Os07g34730	acyltransferase, putative, expressed	-0.239	0.00134778
LOC_Os03g31594	jmjC domain containing protein, expressed	-0.551	1.30784e-10					LOC_Os07g35004	TKL_IRAK_DUF26-la.4 - DUF26 kinases have homology to DUF26 containing loci, expressed	-1.169	7.11967e-18
LOC_Os03g31679	annexin A7, putative, expressed	-1.638	1.25448e-40					LOC_Os07g35310	TKL_IRAK_DUF26-lc.12 - DUF26 kinases have homology to DUF26 containing loci, expressed	-0.605	0.0212847
LOC_Os03g31706	expressed protein	-0.657	4.61279e-10					LOC_Os07g35330	TKL_IRAK_DUF26-lc.13 - DUF26 kinases have homology to DUF26 containing loci, expressed	-0.65	0.03726
LOC_Os03g31740	ZCF37, putative, expressed	-1.078	0.000691431					LOC_Os07g35370	TKL_IRAK_DUF26-lc.15 - DUF26 kinases have homology to DUF26 containing loci, expressed	-0.497	0.0137674
LOC_Os03g31760	expressed protein	-0.456	0.0409822					LOC_Os07g35410	TKL_IRAK_DUF26-lc.18 - DUF26 kinases have homology to DUF26 containing loci, expressed	-0.699	0.0257708
LOC_Os03g32160	calmodulin binding protein, putative, expressed	-0.812	0.000499964					LOC_Os07g35540	TKL_IRAK_DUF26-lc.19 - DUF26 kinases have homology to DUF26 containing loci, expressed	-0.575	7.26847e-05
LOC_Os03g32490	DUF1230 domain containing protein, expressed	-1.728	2.98482e-48					LOC_Os07g35560	glucan endo-1,3-beta-glucosidase precursor, putative, expressed	-0.681	0.00232423
LOC_Os03g32499	expressed protein	-0.325	0.0155654					LOC_Os07g35690	TKL_IRAK_DUF26-lc.3 - DUF26 kinases have homology to DUF26 containing loci, expressed	-0.284	0.0141563
LOC_Os03g32590	transcription initiation factor, putative, expressed	-0.194	0.0278157					LOC_Os07g35740	TKL_IRAK_DUF26-ld.2 - DUF26 kinases have homology to DUF26 containing loci, expressed	-2.244	0.00011787
LOC_Os03g33590	interferon-related developmental regulator, putative, expressed	-0.353	2.42335e-06					LOC_Os07g35750	TKL_IRAK_DUF26-ld.3 - DUF26 kinases have homology to DUF26 containing loci, expressed	-4.39	6.90957e-06
LOC_Os03g34300	TMS membrane protein/tumour differentially expressed protein, putative, expressed	-0.359	3.06782e-05					LOC_Os07g35790	TKL_IRAK_DUF26-ld.5 - DUF26 kinases have homology to DUF26 containing loci, expressed	-2.942	2.03343e-40
LOC_Os03g34310	expressed protein	-0.621	3.46372e-06					LOC_Os07g35810	TKL_IRAK_DUF26-ld.6 - DUF26 kinases have homology to DUF26 containing loci, expressed	-2.621	2.30172e-19
LOC_Os03g36419	expressed protein	-0.653	3.8012e-10					LOC_Os07g35870	basic helix-loop-helix DND-binding domain containing protein, expressed	-0.186	0.0260841
LOC_Os03g36530	FAD-binding and arabino-lactone oxidase domains containing protein, putative, expressed	-2.557	3.95939e-11					LOC_Os07g36210	expressed protein	-0.496	0.00786861
LOC_Os03g36540	magnesium-chelatase subunit chlI, chloroplast precursor, putative, expressed	-0.776	9.81411e-08					LOC_Os07g36500	Core histone H2A/H2B/H3/H4 domain containing protein, putative, expressed	-0.511	0.00314173
LOC_Os03g36750	cbbY, putative, expressed	-0.895	2.9062e-22					LOC_Os07g36590	serine/threonine-protein kinase receptor precursor, putative, expressed	-0.762	0.000171996
LOC_Os03g37260	pentatricopeptide, putative, expressed	-0.951	2.31718e-14					LOC_Os07g36800	UPF0041 domain containing protein, putative, expressed	-0.523	2.55766e-08
LOC_Os03g37411	MATE efflux family protein, putative, expressed	-1.016	3.10805e-13					LOC_Os07g36820	uncharacterized Cys-rich domain containing protein, putative, expressed	-0.229	0.0255811
LOC_Os03g37470	MATE efflux family protein, putative, expressed	-0.532	4.9737e-07					LOC_Os07g37220	inositol-1-monophosphatase, putative, expressed	-0.308	0.000236163
LOC_Os03g37570	expressed protein	-0.917	1.71981e-06					LOC_Os07g37230	inositol-1-monophosphatase, putative, expressed	-0.99	1.32985e-17
LOC_Os03g37640	MATE efflux family protein, putative, expressed	-0.605	6.63721e-07					LOC_Os07g37320	transporter family protein, putative, expressed	-0.455	0.0300593
LOC_Os03g37780	expressed protein	-0.839	0.000346968					LOC_Os07g37454	urate anion exchanger, putative, expressed	-3.786	3.5499e-14
LOC_Os03g37810	expressed protein	-1.617	1.54824e-09					LOC_Os07g37550	chlorophyll A-B binding protein, putative, expressed	-0.336	0.00776531
LOC_Os03g37960	acyl CoA binding protein, putative, expressed	-0.778	0.0414774					LOC_Os07g37560	myosin-Vb, putative, expressed	-0.164	0.0149516
LOC_Os03g38050	galactosyltransferase, putative, expressed	-0.932	2.14251e-20					LOC_Os07g38070	protein kinase, putative, expressed	-0.284	0.00521686
LOC_Os03g38230	peptidase M50 family protein, putative, expressed	-1.369	1.65508e-25					LOC_Os07g38120	CAMK_CAMK_like.34 - CAMK includes calcium/calmodulin depedent protein kinases, expressed	-0.626	1.65077e-06
LOC_Os03g38330	disease resistance RPP13-like protein 1, putative, expressed	-2.023	2.61065e-08					LOC_Os07g38270	insulin-degrading enzyme, putative, expressed	-0.124	0.048174
LOC_Os03g38730	peroxisomal membrane protein, putative, expressed	-1.359	3.39393e-18					LOC_Os07g38280	insulin-degrading enzyme, putative, expressed	-0.192	0.00479346
LOC_Os03g38745	serine/arginine repetitive matrix protein 1, putative, expressed	-0.695	2.59928e-06					LOC_Os07g38530	STE_PAK_Ste20_Slob_Wnk.4 - STE kinases include homologs to sterile 7, sterile 11 and sterile 20 from yeast, expressed	-0.256	0.00294508
LOC_Os03g38940	expressed protein	-0.616	5.87317e-12					LOC_Os07g38620	pyridoxamine 5'-phosphate oxidase family protein, putative, expressed	-0.178	0.0133193
LOC_Os03g38950	chloroplast post-illumination chlorophyll fluorescence increase protein, putative, expressed	-0.522	5.86583e-12					LOC_Os07g38760	HEAT repeat family protein, putative, expressed	-0.179	0.00690516
LOC_Os03g39000	inositol-1-monophosphatase, putative, expressed	-0.272	0.0209486					LOC_Os07g38790	beta-hexosaminidase precursor, putative, expressed	-0.408	0.0247784
LOC_Os03g39010	possible lysine decarboxylase domain containing protein, expressed	-0.754	3.5588e-09					LOC_Os07g38800	lectin-like receptor kinase, putative, expressed	-0.592	0.000766241
LOC_Os03g39110	expressed protein	-0.74	0.00236766					LOC_Os07g38830	hydrolase, alpha/beta fold family domain containing protein, expressed	-0.262	0.00244096
LOC_Os03g39407	expressed protein	-0.705	1.37652e-08					LOC_Os07g39010	lactose permease-related, putative, expressed	-1.032	1.48415e-16
LOC_Os03g39610	chlorophyll A-B binding protein, putative, expressed	-1.711	1.149e-41					LOC_Os07g39114	expressed protein	-0.378	0.00356452
LOC_Os03g39640	CBS domain containing protein, expressed	-0.361	3.32361e-06					LOC_Os07g39400	polyol transporter 5, putative, expressed	-0.29	0.00186412
LOC_Os03g39655	expressed protein	-0.819	7.17659e-05					LOC_Os07g39430	mTERF family protein, expressed	-0.311	1.1134e-05
LOC_Os03g39690	cytochrome P450, putative, expressed	-1.621	0.00400257					LOC_Os07g39780	SUMO-activating enzyme subunit 2, putative, expressed	-0.21	0.00263729
LOC_Os03g39760	cytochrome P450, putative, expressed	-2.183	3.84793e-17					LOC_Os07g39870	eukaryotic peptide chain release factor subunit 1-1, putative, expressed	-0.156	0.0309654
LOC_Os03g39820	expressed protein	-0.41	0.00193237					LOC_Os07g40550	IBS1, putative, expressed	-0.76	3.09963e-20
LOC_Os03g39830	expressed protein	-0.532	0.0010003					LOC_Os07g40580	eukaryotic translation initiation factor 5A, putative, expressed	-0.581	1.80796e-13
LOC_Os03g39860	acyl carrier protein, putative, expressed	-0.411	0.00615994					LOC_Os07g40620	saccharopine dehydrogenase, putative, expressed	-0.291	0.00115186
LOC_Os03g40100	ACT domain containing protein, expressed	-1.201	2.36072e-25					LOC_Os07g40700	RNA methyltransferase, TrmH family protein, putative, expressed	-0.442	2.81614e-05
LOC_Os03g40260	Regulator of chromosome condensation domain containing protein, expressed	-0.238	0.0211388					LOC_Os07g40710	circadian clock coupling factor-related, putative, expressed	-0.384	2.80624e-05
LOC_Os03g40600	cytochrome P450 78A11, putative, expressed	-2.59	0.000423816					LOC_Os07g40790	COBW domain containing protein, putative, expressed	-0.222	0.00933358
LOC_Os03g40650	bromodomain associated family protein, expressed	-0.842	1.52279e-16					LOC_Os07g41090	histone deacetylase, putative, expressed	-0.174	0.0184713
LOC_Os03g40670	glycerophosphoryl diester phosphodiesterase family protein, putative, expressed	-1.679	7.57591e-23					LOC_Os07g41200	expressed protein	-0.754	0.00468397
LOC_Os03g40710	ZOS3-13 - C2H2 zinc finger protein, expressed	-0.768	0.0420858					LOC_Os07g41250	peptide transporter PTR2, putative, expressed	-1.093	5.63903e-10
LOC_Os03g40830	OsSub30 - Putative Subtilisin homologue, expressed	-0.998	6.59833e-10					LOC_Os07g41280	6-phosphogluconolactonase, putative, expressed	-0.388	0.00897839
LOC_Os03g41080	seed maturation protein PM23, putative, expressed	-0.787	5.10309e-37					LOC_Os07g41410	EGG APPARATUS-1, putative, expressed	-0.821	1.53699e-15
LOC_Os03g41110	ZOS3-14 - C2H2 zinc finger protein, expressed	-0.309	0.0232912					LOC_Os07g41580	histone-like transcription factor and archaeal histone, putative, expressed	-0.736	8.43149e-06
LOC_Os03g41229	expressed protein	-0.414	1.33024e-07					LOC_Os07g41640	agenet domain-containing protein, putative, expressed	-0.18	0.0121798
LOC_Os03g41350	BTBN7 - Bric-a-Brac, Tramtrack, Broad Complex BTB domain with non-phototropic hypocotyl 3 NPH3 domain, expressed	-0.242	0.0487034					LOC_Os07g41680	dehydrodolichyl diphosphate synthase, putative, expressed	-0.216	0.0450796
LOC_Os03g41438	serpin domain containing protein, putative, expressed	-0.905	9.81975e-14					LOC_Os07g41740	PHD finger protein, putative, expressed	-0.511	9.64846e-09
LOC_Os03g41510	oxidoreductase, aldo/keto reductase family protein, putative, expressed	-0.873	5.19209e-15					LOC_Os07g41820	stress responsive A/B Barrel domain containing protein, expressed	-0.236	0.00507482
LOC_Os03g42010	DNA-directed polymerase, putative, expressed	-0.274	0.0339427					LOC_Os07g42200	tyrosine protein kinase domain containing protein, putative, expressed	-0.392	0.000812098
LOC_Os03g42020	calcium-transporting ATPase, plasma membrane-type, putative, expressed	-0.433	0.000171755					LOC_Os07g42370	zinc-finger protein, putative, expressed	-0.396	0.00977447
LOC_Os03g42040	HEAT repeat family protein, putative, expressed	-0.428	0.0363906					LOC_Os07g42510	AP2 domain containing protein, expressed	-2.966	1.50267e-54
LOC_Os03g42070	cyclin, putative, expressed	-2.139	3.06682e-12					LOC_Os07g42730	EF hand family protein, expressed	-0.609	0.000600728
LOC_Os03g42110	semialdehyde dehydrogenase, NAD binding domain containing protein, putative, expressed	-0.632	4.63174e-20					LOC_Os07g42770	CAMK_CAMK_like.35 - CAMK includes calcium/calmodulin depedent protein kinases, expressed	-0.411	0.000469719
LOC_Os03g42130	gibberellin 20 oxidase 2, putative, expressed	-1.385	1.51409e-39					LOC_Os07g42940	CAMK_CAMK_like.7 - CAMK includes calcium/calmodulin depedent protein kinases, expressed	-0.895	4.05516e-09
LOC_Os03g42730	expressed protein	-0.375	0.0421888					LOC_Os07g42960	phospho-2-dehydro-3-deoxyheptonate aldolase, chloroplast precursor, putative, expressed	-0.384	0.00403342
LOC_Os03g43010	expressed protein	-2.245	3.43096e-32					LOC_Os07g43030	calmodulin-binding transcription activator, putative, expressed	-0.356	5.35054e-08
LOC_Os03g43114	expressed protein	-1.16	4.0551e-10					LOC_Os07g43330	heat shock protein DnaJ, putative, expressed	-0.223	0.0142871
LOC_Os03g43390	F-box/LRR domain containing protein, putative, expressed	-0.531	3.85042e-10					LOC_Os07g43470	GTP-binding protein, putative, expressed	-0.243	0.00339833
LOC_Os03g43440	CAMK_KIN1/SNF1/Nim1_like.17 - CAMK includes calcium/calmodulin depedent protein kinases, expressed	-1.24	1.20046e-29					LOC_Os07g43530	helix-loop-helix DNA-binding domain containing protein, expressed	-0.871	7.13659e-05
LOC_Os03g43570	UBX domain-containing protein 1, putative, expressed	-0.238	0.0397161					LOC_Os07g43700	lactate/malate dehydrogenase, putative, expressed	-0.431	0.000923797
LOC_Os03g43840	LSD1 zinc finger domain containing protein, expressed	-0.276	0.00501874					LOC_Os07g43720	DCN1, putative, expressed	-0.182	0.0318403
LOC_Os03g44010	nucleolar protein NOP5, putative, expressed	-0.285	0.000186498					LOC_Os07g43900	protein kinase domain containing protein, expressed	-0.464	1.74419e-10
LOC_Os03g44190	expressed protein	-1.622	0.0067975					LOC_Os07g44070	pectinacetylesterase domain containing protein, expressed	-0.525	0.00294182
LOC_Os03g44210	expressed protein	-0.74	4.37849e-10					LOC_Os07g44130	cytochrome P450 72A1, putative, expressed	-0.439	0.00178873
LOC_Os03g44230	transmembrane amino acid transporter protein, putative, expressed	-1.508	2.23422e-42					LOC_Os07g44290	CAMK_KIN1/SNF1/Nim1_like.29 - CAMK includes calcium/calmodulin depedent protein kinases, expressed	-1.509	4.47745e-11
LOC_Os03g44420	tubulin/FtsZ domain containing protein, putative, expressed	-1.103	8.82531e-12					LOC_Os07g44320	expressed protein	-0.249	0.0246132
LOC_Os03g44440	cyclic nucleotide-gated ion channel, putative, expressed	-0.76	0.0318145					LOC_Os07g44610	pyrrolidone-carboxylate peptidase, putative, expressed	-0.46	3.6379e-07
LOC_Os03g44540	nuclear transcription factor Y subunit, putative, expressed	-0.482	0.0011418					LOC_Os07g44820	expressed protein	-0.286	0.0162441
LOC_Os03g44670	expressed protein	-0.423	0.00128898					LOC_Os07g44920	expressed protein	-0.551	0.0478267
LOC_Os03g44800	DUF593 domain containing protein, expressed	-0.356	9.17961e-06					LOC_Os07g45064	Phosphatidylinositol kinase and FAT containing domain protein, putative, expressed	-0.175	0.0244545
LOC_Os03g44840	choline transporter-related, putative, expressed	-0.617	2.01088e-08					LOC_Os07g45350	zinc finger, RING-type, putative, expressed	-0.206	0.00159084
LOC_Os03g45170	amino acid permease, putative, expressed	-0.457	3.41735e-06					LOC_Os07g45570	expressed protein	-0.898	1.19316e-14
LOC_Os03g45400	antitermination NusB domain-containing protein, putative, expressed	-0.362	0.000553534					LOC_Os07g46180	PWWP domain containing protein, expressed	-0.326	6.54287e-06
LOC_Os03g45450	WRKY60, expressed	-0.949	0.013356					LOC_Os07g46330	uncharacterized UPF0114 domain containing protein, expressed	-0.499	5.74479e-06
LOC_Os03g45770	expressed protein	-0.435	2.5955e-06					LOC_Os07g46340	methyltransferase, putative, expressed	-0.9	3.78175e-17
LOC_Os03g45779	expressed protein	-0.675	2.38045e-05					LOC_Os07g46350	OsSCP40 - Putative Serine Carboxypeptidase homologue, expressed	-0.283	0.0271975
LOC_Os03g45970	expressed protein	-0.29	0.0265451					LOC_Os07g46420	expressed protein	-0.385	0.0379329
LOC_Os03g46090	endonuclease/exonuclease/phosphatase family domain containing protein, expressed	-0.653	9.50448e-06					LOC_Os07g46460	ferredoxin-dependent glutamate synthase, chloroplast precursor, putative, expressed	-0.404	1.25606e-05
LOC_Os03g46200	acetyltransferase, GNAT family, putative, expressed	-0.84	0.00184012					LOC_Os07g46500	ankyrin repeat domain containing protein, putative, expressed	-0.204	0.0239287
LOC_Os03g46260	DUF581 domain containing protein, expressed	-0.744	0.00052238					LOC_Os07g46510	expressed protein	-1.018	0.00120246
LOC_Os03g46440	BTBA4 - Bric-a-Brac,Tramtrack, Broad Complex BTB domain with Ankyrin repeat region, expressed	-0.7	0.000837467					LOC_Os07g46570	glutaredoxin, putative, expressed	-0.323	0.0188552
LOC_Os03g46470	metal cation transporter, putative, expressed	-2.828	3.49089e-14					LOC_Os07g46640	UDP-N-acetylglucosamine--dolichyl-phosphate N-acetylglucosaminephosphotransferase, putative, expressed	-0.256	0.0153135
LOC_Os03g46480	ranBP1 domain containing protein, expressed	-0.277	0.00178031					LOC_Os07g46710	expressed protein	-0.5	6.23436e-06
LOC_Os03g46550	RGH1A, putative, expressed	-0.596	3.92318e-06					LOC_Os07g46790	4-alpha-glucanotransferase, putative, expressed	-0.549	8.24596e-11
LOC_Os03g47050	expressed protein	-0.667	7.98709e-05					LOC_Os07g47030	expressed protein	-0.383	4.26527e-08
LOC_Os03g47610	thiamine biosynthesis protein thiC, putative, expressed	-1.064	5.66226e-26					LOC_Os07g47360	CW-type Zinc Finger, putative, expressed	-0.394	8.86638e-07
LOC_Os03g47754	SAB, putative, expressed	-0.462	0.00383485					LOC_Os07g47450	flowering promoting factor-like 1, putative, expressed	-0.545	0.00521883
LOC_Os03g47780	WD repeat-containing protein, putative, expressed	-0.36	6.53352e-05					LOC_Os07g47500	histone-arginine methyltransferase CARM1, putative, expressed	-0.19	0.0375988
LOC_Os03g47949	HECT-domain domain containing protein, expressed	-0.425	5.98136e-06					LOC_Os07g47530	AAA-type ATPase family protein, putative, expressed	-0.43	0.000151344
LOC_Os03g47970	GATA transcription factor 25, putative, expressed	-0.732	2.34637e-13					LOC_Os07g47620	universal stress protein domain containing protein, putative, expressed	-1.008	3.28618e-08
LOC_Os03g48000	CorA-like magnesium transporter protein, putative, expressed	-0.505	0.000620027					LOC_Os07g47630	RNA recognition motif containing protein, expressed	-0.167	0.0458014
LOC_Os03g48030	integral membrane HPP family protein, putative, expressed	-0.752	4.19375e-05					LOC_Os07g48130	potassium transporter, putative, expressed	-0.544	0.000126756
LOC_Os03g48040	2Fe-2S iron-sulfur cluster binding domain containing protein, expressed	-1.012	1.81353e-11					LOC_Os07g48290	AGC_AGC_other_RS6K_like.2 - ACG kinases include homologs to PKA, PKG and PKC, expressed	-0.419	0.00302926
LOC_Os03g48140	myosin, putative, expressed	-0.293	0.000690117					LOC_Os07g48490	stress responsive protein, putative, expressed	-0.526	1.31252e-07
LOC_Os03g48170	5-AMP-activated protein kinase-related, putative, expressed	-0.393	0.00275736					LOC_Os07g48500	stress responsive protein, putative, expressed	-0.262	0.0220232
LOC_Os03g48190	expressed protein	-0.507	3.40086e-07					LOC_Os07g48570	expressed protein	-0.467	3.51138e-08
LOC_Os03g48235	expressed protein	-2.813	0.00154265					LOC_Os07g48720	MAG2, putative, expressed	-0.201	0.0236394
LOC_Os03g48300	histidine acid phosphatase, putative, expressed	-1.24	7.14578e-35					LOC_Os07g48820	transcription factor, putative, expressed	-0.449	1.45294e-06
LOC_Os03g48450	SCARECROW, putative, expressed	-0.215	0.0269987					LOC_Os07g49010	TOPBP1B - Similar to DNA replication protein TOPBP1 from, expressed	-0.506	1.48741e-05
LOC_Os03g48920	DUF1517 domain containing protein, putative, expressed	-0.695	9.00141e-18					LOC_Os07g49080	COBRA-like protein 7 precursor, putative, expressed	-0.5	0.0087143
LOC_Os03g48940	chloride channel protein CLC-d, putative, expressed	-0.238	0.00144738					LOC_Os07g49240	MRH1, putative, expressed	-0.447	0.00280132
LOC_Os03g49150	yippee zinc-binding protein, putative, expressed	-0.761	7.10536e-18					LOC_Os07g49300	expressed protein	-0.228	0.00164634
LOC_Os03g49220	adenylosuccinate synthetase, chloroplast precursor, putative, expressed	-0.928	3.1236e-26					LOC_Os07g49310	omega-3 fatty acid desaturase, chloroplast precursor, putative, expressed	-0.627	0.0040898
LOC_Os03g49250	OsFBO16 - F-box and other domain containing protein, expressed	-0.482	1.1406e-07					LOC_Os07g49360	peroxidase precursor, putative, expressed	-0.475	0.0175252
LOC_Os03g49400	ethylene-insensitive protein, putative, expressed	-0.334	1.62894e-05					LOC_Os07g49410	uncharacterized ACR, YagE family COG1723 containing protein, expressed	-0.292	0.000158957
LOC_Os03g49420	HEAT repeat family protein, putative, expressed	-0.586	4.54788e-13					LOC_Os08g01140	cytochrome b561, putative, expressed	-0.494	0.000699994
LOC_Os03g49480	elongation of fatty acids protein 2, putative, expressed	-0.717	0.00144371					LOC_Os08g01270	protein kinase family protein, putative, expressed	-0.373	0.00324288
LOC_Os03g49490	expressed protein	-0.512	3.81353e-07					LOC_Os08g01360	RING finger protein 13, putative, expressed	-0.246	9.18329e-05
LOC_Os03g49510	phosphatidylinositol-4-phosphate 5-kinase, putative, expressed	-0.368	8.33673e-06					LOC_Os08g01390	phosphatidylinositol-4-phosphate 5-Kinase, putative, expressed	-0.267	0.0169177
LOC_Os03g49560	expressed protein	-1.478	0.00308223					LOC_Os08g01610	DUF250 domain containing protein, putative, expressed	-0.295	0.00260909
LOC_Os03g49620	BRASSINOSTEROID INSENSITIVE 1-associated receptor kinase 1 precursor, putative, expressed	-1.373	5.83888e-55					LOC_Os08g01770	adenylate kinase, putative, expressed	-0.216	0.010845
LOC_Os03g49630	expressed protein	-2.252	2.16367e-29					LOC_Os08g01900	armadillo/beta-catenin repeat family protein, putative, expressed	-0.207	0.0249084
LOC_Os03g49710	ribosomal protein S13p/S18e, putative, expressed	-0.397	6.5194e-05					LOC_Os08g01940	non-lysosomal glucosylceramidase, putative, expressed	-1.153	1.07661e-10
LOC_Os03g49720	PAP fibrillin family domain containing protein, expressed	-0.961	4.53181e-14					LOC_Os08g02110	peroxidase precursor, putative, expressed	-3.882	1.96214e-10
LOC_Os03g49830	expressed protein	-1.328	3.91538e-17					LOC_Os08g02180	expressed protein	-0.751	0.0163948
LOC_Os03g49900	zinc finger, C3HC4 type domain containing protein, expressed	-0.279	2.57036e-05					LOC_Os08g02210	expressed protein	-0.685	2.44037e-05
LOC_Os03g49940	integral membrane protein, putative, expressed	-1.53	1.43073e-26					LOC_Os08g02354	expressed protein	-0.452	0.00175135
LOC_Os03g49990	GRAS family transcription factor domain containing protein, expressed	-0.231	0.0326653					LOC_Os08g02630	photosystem II core complex proteins psbY, chloroplast precursor, putative, expressed	-0.416	0.00391593
LOC_Os03g50050	OsFBDUF16 - F-box and DUF domain containing protein, expressed	-0.473	0.00697938					LOC_Os08g02996	receptor-like kinase, putative, expressed	-0.444	0.0126573
LOC_Os03g50070	DUF1295 domain containing protein, putative, expressed	-1.29	1.09382e-62					LOC_Os08g03020	lectin-like receptor kinase 1, putative, expressed	-0.678	0.010845
LOC_Os03g50080	peptidyl-prolyl cis-trans isomerase, FKBP-type, putative, expressed	-0.42	0.00259112					LOC_Os08g03400	expressed protein	-1.128	2.46712e-06
LOC_Os03g50100	expressed protein	-1.116	1.33528e-13					LOC_Os08g04180	tryptophan synthase beta chain 1, putative, expressed	-0.577	1.21395e-08
LOC_Os03g50130	microsomal glutathione S-transferase 3, putative, expressed	-0.51	2.65652e-05					LOC_Os08g04500	terpene synthase, putative, expressed	-2.334	3.19368e-40
LOC_Os03g50150	NB-ARC domain containing protein, expressed	-0.606	0.0060597					LOC_Os08g04620	MSP domain containing protein, putative, expressed	-0.223	0.00641899
LOC_Os03g50210	DUF292 domain containing protein, expressed	-1.019	5.14987e-17					LOC_Os08g05650	diacylglycerol kinase, putative, expressed	-0.342	7.018e-05
LOC_Os03g50230	protein kinase, putative, expressed	-0.347	0.00882825					LOC_Os08g05960	expressed protein	-0.593	0.00565819
LOC_Os03g50270	expressed protein	-0.656	6.85052e-15					LOC_Os08g06110	MYB family transcription factor, putative, expressed	-0.812	7.72698e-06
LOC_Os03g50310	CCT/B-box zinc finger protein, putative, expressed	-0.878	7.20912e-11					LOC_Os08g06280	LSD1 zinc finger domain containing protein, expressed	-0.294	0.0462755
LOC_Os03g50325	phosphatidylinositol 4-kinase, putative, expressed	-0.398	0.0211466					LOC_Os08g06550	acyl CoA binding protein, putative, expressed	-0.925	4.18754e-19
LOC_Os03g50330	CAMK_KIN1/SNF1/Nim1_like.18 - CAMK includes calcium/calmodulin depedent protein kinases, expressed	-0.239	0.0163049					LOC_Os08g07330	RGH1A, putative, expressed	-0.347	0.000567858
LOC_Os03g50510	threonine dehydratase biosynthetic, chloroplast precursor, putative, expressed	-0.331	0.000237774					LOC_Os08g07774	disease resistance protein RPM1, putative, expressed	-0.213	0.0314286
LOC_Os03g50620	ATP binding protein, putative, expressed	-0.266	0.000360286					LOC_Os08g07880	phosphopantothenate--cysteine ligase, putative, expressed	-0.681	1.01687e-10
LOC_Os03g50860	histidine kinase, putative, expressed	-0.556	1.67489e-08					LOC_Os08g08110	diacylglycerol kinase, putative, expressed	-0.567	2.62896e-07
LOC_Os03g51000	3,4-dihydroxy-2-butanone kinase, putative, expressed	-0.362	0.000242092					LOC_Os08g08120	B-box zinc finger family protein, putative, expressed	-0.426	0.0139356
LOC_Os03g51020	expressed protein	-0.374	1.44778e-06					LOC_Os08g08830	expressed protein	-0.165	0.0282164
LOC_Os03g51030	phytochrome A, putative, expressed	-0.903	2.62086e-13					LOC_Os08g09690	nuclear transcription factor Y subunit, putative, expressed	-0.23	0.0492402
LOC_Os03g51380	expressed protein	-0.361	0.0123192					LOC_Os08g10080	no apical meristem protein, putative, expressed	-2.89	6.02664e-18
LOC_Os03g51610	Inositol 1, 3, 4-trisphosphate 5/6-kinase, putative, expressed	-0.956	4.30593e-10					LOC_Os08g10250	SHR5-receptor-like kinase, putative, expressed	-1.45	1.61061e-37
LOC_Os03g51830	heat shock protein DnaJ, putative, expressed	-0.38	0.000160954					LOC_Os08g10290	SHR5-receptor-like kinase, putative, expressed	-1.674	1.51504e-11
LOC_Os03g51910	basic helix-loop-helix protein, putative, expressed	-1.669	2.26007e-17					LOC_Os08g10300	SHR5-receptor-like kinase, putative, expressed	-1.461	1.67302e-21
LOC_Os03g51930	expressed protein	-0.464	2.57309e-07					LOC_Os08g10310	SHR5-receptor-like kinase, putative, expressed	-4.389	1.38643e-42
LOC_Os03g51950	expressed protein	-0.378	8.70843e-11					LOC_Os08g10320	SHR5-receptor-like kinase, putative, expressed	-0.886	3.67579e-13
LOC_Os03g51960	expressed protein	-0.65	1.39112e-22					LOC_Os08g10480	heavy metal-associated domain containing protein, expressed	-0.297	0.000422424
LOC_Os03g52000	BSD domain containing protein, expressed	-0.34	0.0039228					LOC_Os08g10630	metal cation transporter, putative, expressed	-0.461	0.00133214
LOC_Os03g52010	lecithin cholesterol acyltransferase, putative, expressed	-1.18	1.48201e-13					LOC_Os08g11480	expressed protein	-0.405	0.000295198
LOC_Os03g52040	OsSCP19 - Putative Serine Carboxypeptidase homologue, expressed	-1.011	2.39968e-05					LOC_Os08g12800	glucan endo-1,3-beta-glucosidase precursor, putative, expressed	-0.419	0.0204979
LOC_Os03g52130	expressed protein	-1.152	1.98887e-13					LOC_Os08g13390	expressed protein	-0.212	0.0277816
LOC_Os03g52150	metalloendopeptidase/ metallopeptidase/ zinc ion binding protein, putative, expressed	-0.594	1.7382e-13					LOC_Os08g13440	cupin domain containing protein, expressed	-2.339	1.26196e-32
LOC_Os03g52170	4-hydroxy-3-methylbut-2-enyl diphosphate reductase, putative, expressed	-1.357	2.36698e-39					LOC_Os08g14440	uridylyltransferase-related, putative, expressed	-0.264	0.0138514
LOC_Os03g52239	homeobox domain containing protein, expressed	-0.323	0.000191533					LOC_Os08g14570	NADPH reductase, putative, expressed	-0.46	0.00013566
LOC_Os03g52450	GATA transcription factor 25, putative, expressed	-0.923	9.97388e-18					LOC_Os08g15050	CCT/B-box zinc finger protein, putative, expressed	-0.844	1.60974e-06
LOC_Os03g52460	glucose-1-phosphate adenylyltransferase large subunit, putative, expressed	-1.29	6.63733e-37					LOC_Os08g15444	expressed protein	-0.255	0.0304268
LOC_Os03g52594	CCR4-NOT transcription factor, putative, expressed	-0.187	0.0459558					LOC_Os08g15840	ankyrin repeat-rich protein, putative, expressed	-0.244	0.00544388
LOC_Os03g52640	expressed protein	-0.329	0.00176626					LOC_Os08g16050	tetraspanin family protein, putative, expressed	-1.892	9.10457e-19
LOC_Os03g52730	magnesium-dependent phosphatase 1, putative, expressed	-0.41	2.12188e-06					LOC_Os08g16480	ATPase, AFG1 family domain containing protein, expressed	-0.25	0.00453152
LOC_Os03g52840	serine hydroxymethyltransferase, mitochondrial precursor, putative, expressed	-1.92	2.38317e-71					LOC_Os08g16600	WD-40 repeat protein family, putative, expressed	-0.266	0.0420149
LOC_Os03g53070	prenylated rab acceptor, putative, expressed	-0.276	0.0158727					LOC_Os08g16840	OsFBL45 - F-box domain and LRR containing protein, expressed	-0.258	0.00263729
LOC_Os03g53110	CorA-like magnesium transporter protein, putative, expressed	-0.173	0.00430876					LOC_Os08g17400	WRKY89, expressed	-0.195	0.00334629
LOC_Os03g53230	bifunctional 3-phosphoadenosine 5-phosphosulfate synthetase, putative, expressed	-0.723	9.92431e-24					LOC_Os08g20636	expressed protein	-0.42	0.00381642
LOC_Os03g53300	expressed protein	-1.516	1.63411e-40					LOC_Os08g24420	SWP, putative, expressed	-0.304	1.23762e-07
LOC_Os03g53520	expressed protein	-1.608	9.37692e-15					LOC_Os08g25010	TBC domain containing protein, expressed	-0.305	0.00527625
[truncated: 3,624 more rows]

## Sheet: Table S2
Table S2. Upregulated genes in Nipp and APX7i plants under watered and drought conditions.
DroughtNipp vs CtrlNipp				CtrlRNAi vs CtrlNipp				DroughtRNAi vs CtrlRNAi
Gene Locus	Deffline	log2 FC	padj	Gene Locus	Deffline	log2 FC	padj	Gene Locus	Deffline	log2 FC	padj
LOC_Os01g01060	40S ribosomal protein S5, putative, expressed	1.095	6.65641e-18	LOC_Os03g02470	expressed protein	13.332	2.90236e-28	LOC_Os01g01060	40S ribosomal protein S5, putative, expressed	0.67	2.20877e-07
LOC_Os01g01080	decarboxylase, putative, expressed	0.303	0.000763355	LOC_Os02g07654	expressed protein	12.318	8.11438e-24	LOC_Os01g01360	peptide transporter PTR2, putative, expressed	0.294	0.0422874
LOC_Os01g01295	expressed protein	0.477	0.000226746	LOC_Os03g18779	expressed protein	12.279	8.11438e-24	LOC_Os01g01390	expressed protein	0.262	0.000555032
LOC_Os01g01307	translocon-associated protein beta domain containing protein, expressed	0.71	4.69361e-10	LOC_Os03g43100	expressed protein	9.903	3.81044e-15	LOC_Os01g01510	sas10/Utp3 family protein, expressed	0.217	0.00651849
LOC_Os01g01360	peptide transporter PTR2, putative, expressed	1.098	7.23572e-11	LOC_Os08g14195	expressed protein	9.742	5.24426e-37	LOC_Os01g01570	kinesin heavy chain, putative, expressed	0.398	0.000305592
LOC_Os01g01390	expressed protein	0.675	6.83076e-21	LOC_Os03g32526	tRNA-splicing endonuclease positive effector-related, putative, expressed	8.727	2.15436e-11	LOC_Os01g01610	IscA-like iron-sulfur assembly protein, mitochondrial precursor, putative, expressed	0.681	0.000141293
LOC_Os01g01510	sas10/Utp3 family protein, expressed	0.502	7.5018e-11	LOC_Os05g23050	expressed protein	8.296	2.73429e-10	LOC_Os01g01620	kinase, pfkB family, putative, expressed	1.165	1.89584e-38
LOC_Os01g01520	transferase family protein, putative, expressed	0.925	0.00548642	LOC_Os07g06834	expressed protein	8.171	2.50414e-42	LOC_Os01g01640	Rer1 protein, putative, expressed	0.208	0.0314008
LOC_Os01g01570	kinesin heavy chain, putative, expressed	0.613	2.34471e-08	LOC_Os05g50390	expressed protein	7.771	9.17863e-09	LOC_Os01g01660	isoflavone reductase, putative, expressed	1.509	9.05366e-08
LOC_Os01g01580	expressed protein	0.771	0.0345489	LOC_Os01g49750	expressed protein	7.189	6.11951e-08	LOC_Os01g01670	expressed protein	0.299	0.0192427
LOC_Os01g01610	IscA-like iron-sulfur assembly protein, mitochondrial precursor, putative, expressed	0.921	1.40086e-07	LOC_Os07g05840	expressed protein	6.671	2.32659e-29	LOC_Os01g01740	protein kinase domain containing protein, expressed	0.245	0.0427058
LOC_Os01g01620	kinase, pfkB family, putative, expressed	1.752	3.30264e-87	LOC_Os08g14200	glycosyl hydrolases family 16, putative, expressed	6.494	6.08683e-06	LOC_Os01g02010	expressed protein	4.181	9.58684e-09
LOC_Os01g01640	Rer1 protein, putative, expressed	0.525	5.52315e-08	LOC_Os10g35160	expressed protein	6.178	1.0187e-10	LOC_Os01g02020	acetyl-CoA acetyltransferase, cytosolic, putative, expressed	0.209	0.0242588
LOC_Os01g01660	isoflavone reductase, putative, expressed	1.309	7.89107e-07	LOC_Os11g45040	expressed protein	5.84	1.09154e-20	LOC_Os01g02780	TAK33, putative, expressed	0.89	0.000109559
LOC_Os01g01670	expressed protein	0.694	4.1692e-07	LOC_Os05g39540	metal cation transporter, putative, expressed	5.597	0.000139481	LOC_Os01g02880	fructose-bisphospate aldolase isozyme, putative, expressed	0.232	0.0162417
LOC_Os01g01740	protein kinase domain containing protein, expressed	0.448	0.000410714	LOC_Os05g45170	glucosyl transferase, putative, expressed	5.538	0.000100791	LOC_Os01g02960	expressed protein	0.165	0.049438
LOC_Os01g02010	expressed protein	6.701	1.00525e-15	LOC_Os03g37140	expressed protein	5.415	1.35917e-18	LOC_Os01g03320	BBTI2 - Bowman-Birk type bran trypsin inhibitor precursor, expressed	0.619	0.0223846
LOC_Os01g02020	acetyl-CoA acetyltransferase, cytosolic, putative, expressed	1.107	7.06388e-34	LOC_Os07g44250	dirigent, putative, expressed	5.376	0.000109628	LOC_Os01g03390	BBTI7 - Bowman-Birk type bran trypsin inhibitor precursor, expressed	1.108	0.009595
LOC_Os01g02170	expressed protein	0.743	6.24228e-05	LOC_Os05g03320	expressed protein	5.057	0.000528184	LOC_Os01g03510	WD domain, G-beta repeat domain containing protein, expressed	0.209	0.0402763
LOC_Os01g02320	protein kinase domain containing protein, expressed	0.497	0.0162029	LOC_Os05g17990	expressed protein	4.723	0.000627557	LOC_Os01g03660	MYB family transcription factor, putative, expressed	0.624	0.000759439
LOC_Os01g02334	expressed protein	1.004	0.000413175	LOC_Os11g31420	expressed protein	4.61	1.09095e-05	LOC_Os01g03720	MYB family transcription factor, putative, expressed	0.752	0.0185445
LOC_Os01g02880	fructose-bisphospate aldolase isozyme, putative, expressed	1.011	1.06241e-25	LOC_Os05g01010	expressed protein	4.548	5.82923e-16	LOC_Os01g03730	nuclease PA3, putative, expressed	0.667	2.92991e-05
LOC_Os01g02890	phosphatidylserine synthase, putative, expressed	3.514	1.05742e-12	LOC_Os04g58050	expressed protein	4.505	2.20249e-82	LOC_Os01g03740	nuclease PA3, putative, expressed	0.922	0.00294195
LOC_Os01g02920	glycosyltransferase protein, putative, expressed	1.104	5.53654e-19	LOC_Os07g03040	expressed protein	4.502	7.74509e-64	LOC_Os01g03750	expressed protein	0.761	1.26302e-05
LOC_Os01g03030	alanyl-tRNA synthetase, putative, expressed	0.191	0.0417502	LOC_Os11g31700	expressed protein	4.3	1.54843e-11	LOC_Os01g03820	C2 domain containing protein, putative, expressed	0.179	0.0148165
LOC_Os01g03050	fruit protein PKIWI502, putative, expressed	0.773	2.48022e-06	LOC_Os06g35165	expressed protein	4.119	5.8251e-68	LOC_Os01g03950	glycosyl hydrolase, family 31, putative, expressed	0.477	0.0278359
LOC_Os01g03110	expressed protein	0.284	0.0048274	LOC_Os11g31470	expressed protein	4.041	4.57484e-63	LOC_Os01g04300	glycosyl hydrolase family 10 protein, putative, expressed	0.795	0.00609828
LOC_Os01g03130	expressed protein	1.225	0.00277692	LOC_Os10g28350	1,2-dihydroxy-3-keto-5-methylthiopentene dioxygenase protein, putative, expressed	3.993	1.98139e-112	LOC_Os01g04450	OsWAK2 - OsWAK receptor-like cytoplasmic kinase OsWAK-RLCK, expressed	0.483	5.79122e-06
LOC_Os01g03160	xylosyltransferase, putative, expressed	0.604	8.15038e-10	LOC_Os06g11730	RNA recognition motif containing protein, putative, expressed	3.951	0.00175511	LOC_Os01g04590	expressed protein	1.203	1.2527e-06
LOC_Os01g03310	BBTI1 - Bowman-Birk type bran trypsin inhibitor precursor, expressed	0.575	0.00357253	LOC_Os01g64949	expressed protein	3.844	8.25292e-06	LOC_Os01g04730	ribosomal protein L24, putative, expressed	0.56	1.1895e-05
LOC_Os01g03320	BBTI2 - Bowman-Birk type bran trypsin inhibitor precursor, expressed	2.928	5.75678e-12	LOC_Os11g31450	expressed protein	3.754	1.60992e-11	LOC_Os01g04930	MYB family transcription factor, putative, expressed	0.217	0.0417857
LOC_Os01g03330	BBTI3 - Bowman-Birk type bran trypsin inhibitor precursor, expressed	1.44	0.000173791	LOC_Os03g30740	expressed protein	3.701	0.00120148	LOC_Os01g05540	expressed protein	0.177	0.0212249
LOC_Os01g03340	BBTI4 - Bowman-Birk type bran trypsin inhibitor precursor, expressed	2.155	3.98342e-05	LOC_Os08g14950	receptor-like protein kinase 2 precursor, putative, expressed	3.572	0.00204408	LOC_Os01g05610	Core histone H2A/H2B/H3/H4 domain containing protein, putative, expressed	0.296	0.00916894
LOC_Os01g03360	BBTI5 - Bowman-Birk type bran trypsin inhibitor precursor, expressed	1.365	0.0171135	LOC_Os08g10304	expressed protein	3.518	3.19614e-08	LOC_Os01g05630	Core histone H2A/H2B/H3/H4 domain containing protein, putative, expressed	0.274	0.0200416
LOC_Os01g03390	BBTI7 - Bowman-Birk type bran trypsin inhibitor precursor, expressed	4.538	5.8826e-10	LOC_Os06g09980	expressed protein	3.366	5.43968e-10	LOC_Os01g05650	metallothionein, putative, expressed	0.232	0.0102874
LOC_Os01g03510	WD domain, G-beta repeat domain containing protein, expressed	0.992	2.0793e-21	LOC_Os11g45060	NB-ARC domain containing protein, expressed	3.304	5.52974e-08	LOC_Os01g05810	gamma-glutamyltranspeptidase 1 precursor, putative, expressed	0.57	4.95197e-08
LOC_Os01g03650	sufB/sufD domain containing protein, putative, expressed	0.287	0.000226035	LOC_Os08g29760	membrane protein, putative, expressed	3.225	3.37107e-65	LOC_Os01g05830	expressed protein	1.153	4.32419e-12
LOC_Os01g03680	BBTI8 - Bowman-Birk type bran trypsin inhibitor precursor, expressed	3.174	5.43381e-06	LOC_Os02g29190	ankyrin, putative, expressed	3.204	3.18807e-14	LOC_Os01g05970	OsFBO1 - F-box and other domain containing protein, expressed	0.274	0.0041296
LOC_Os01g03690	TKL_IRAK_DUF26-lg.1 - DUF26 kinases have homology to DUF26 containing loci, expressed	0.465	0.00550329	LOC_Os01g35330	circumsporozoite protein precursor, putative, expressed	2.858	2.00401e-67	LOC_Os01g06290	splicing factor, arginine/serine-rich, putative, expressed	0.148	0.0284787
LOC_Os01g03710	mannose-6-phosphate isomerase, putative, expressed	1.657	7.66808e-12	LOC_Os09g03750	ankyrin, putative, expressed	2.767	6.23757e-38	LOC_Os01g06460	uncharacterized Cys-rich domain containing protein, putative, expressed	0.472	0.000553918
LOC_Os01g03720	MYB family transcription factor, putative, expressed	2.476	5.72087e-05	LOC_Os02g46680	multidrug resistance protein, putative, expressed	2.762	0.00229754	LOC_Os01g06490	OsSCP1 - Putative Serine Carboxypeptidase homologue, expressed	0.274	0.00218003
LOC_Os01g03730	nuclease PA3, putative, expressed	1.579	1.44199e-22	LOC_Os01g28580	expressed protein	2.573	5.86936e-11	LOC_Os01g06580	fasciclin domain containing protein, expressed	3.954	4.25453e-14
LOC_Os01g03740	nuclease PA3, putative, expressed	2.453	9.8712e-12	LOC_Os05g23950	TRAF-type zinc finger family protein, expressed	2.507	9.64764e-06	LOC_Os01g06640	basic helix-loop-helix, putative, expressed	2.247	7.5411e-26
LOC_Os01g03750	expressed protein	1.483	8.76225e-18	LOC_Os11g10710	protein kinase domain containing protein, expressed	2.481	3.69876e-06	LOC_Os01g06660	thiamine pyrophosphate enzyme, C-terminal TPP binding domain containing protein, expressed	0.618	8.08508e-06
LOC_Os01g03760	expressed protein	0.832	1.09185e-11	LOC_Os03g02460	retinol dehydrogenase, putative, expressed	2.425	1.32712e-06	LOC_Os01g06740	ribosome inactivating protein, putative, expressed	0.708	0.00915271
LOC_Os01g03914	cation efflux family protein, putative, expressed	0.939	1.71228e-07	LOC_Os10g38050	HOTHEAD precursor, putative, expressed	2.349	0.000392238	LOC_Os01g06920	resistance protein SlVe1 precursor, putative, expressed	1.797	3.29369e-10
LOC_Os01g03950	glycosyl hydrolase, family 31, putative, expressed	1.358	1.46074e-06	LOC_Os07g01904	expressed protein	2.334	2.20516e-206	LOC_Os01g07110	BRCA2 repeat family protein, expressed	0.421	0.0339069
LOC_Os01g03980	expressed protein	1.532	2.46384e-08	LOC_Os03g39910	XH domain containing protein, expressed	2.259	0.00366241	LOC_Os01g07200	staphylococcal nuclease homologue, putative, expressed	0.921	1.92304e-13
LOC_Os01g04030	signal peptidase complex subunit 3, putative, expressed	0.45	1.81115e-05	LOC_Os11g26780	dehydrin, putative, expressed	2.155	0.00750304	LOC_Os01g07420	hydrolase, alpha/beta fold family protein, putative, expressed	1.944	1.43975e-11
LOC_Os01g04050	BBTI12 - Bowman-Birk type bran trypsin inhibitor precursor, expressed	3.721	2.66006e-14	LOC_Os12g31540	expressed protein	2.132	4.63767e-05	LOC_Os01g07760	phospholipase D, putative, expressed	0.31	0.0166516
LOC_Os01g04160	expressed protein	3.309	1.29691e-10	LOC_Os04g17660	rhodanese-like domain containing protein, putative, expressed	2.088	1.30683e-22	LOC_Os01g07780	embryo-specific 3, putative, expressed	0.486	0.00372592
LOC_Os01g04190	transporter family protein, putative, expressed	0.499	5.83651e-12	LOC_Os10g22730	expressed protein	2.083	2.5564e-07	LOC_Os01g07910	NADH-cytochrome b5 reductase, putative, expressed	0.476	0.000701341
LOC_Os01g04300	glycosyl hydrolase family 10 protein, putative, expressed	2.774	1.23581e-13	LOC_Os01g52470	elongation factor, putative, expressed	1.919	5.33208e-05	LOC_Os01g07940	AGC_PVPK_like_kin82y.3 - ACG kinases include homologs to PKA, PKG and PKC, expressed	0.651	0.00090616
LOC_Os01g04330	OsCML16 - Calmodulin-related calcium sensor protein, expressed	0.993	0.0175989	LOC_Os05g30700	expressed protein	1.803	8.25292e-06	LOC_Os01g08750	expressed protein	0.206	0.00791924
LOC_Os01g04370	hsp20/alpha crystallin family protein, putative, expressed	2.173	5.50916e-06	LOC_Os11g42930	expressed protein	1.779	5.59754e-10	LOC_Os01g08770	WD domain, G-beta repeat domain containing protein, expressed	0.251	0.0127524
LOC_Os01g04590	expressed protein	2.058	3.02529e-17	LOC_Os04g28780	serine/threonine-protein kinase receptor precursor, putative, expressed	1.747	5.58961e-07	LOC_Os01g08780	endonuclease/exonuclease/phosphatase family domain containing protein, expressed	0.818	0.00236051
LOC_Os01g04600	expressed protein	0.685	0.00646848	LOC_Os07g04430	expressed protein	1.71	0.00964733	LOC_Os01g08814	expressed protein	0.256	0.0168525
LOC_Os01g04630	muconate cycloisomerase, putative, expressed	0.734	6.32581e-13	LOC_Os10g12620	protein kinase domain containing protein, expressed	1.696	3.14193e-13	LOC_Os01g08860	hsp20/alpha crystallin family protein, putative, expressed	0.294	0.0439315
LOC_Os01g04650	PB1 domain containing protein, expressed	0.351	9.08258e-06	LOC_Os01g34970	MDR-like ABC transporter, putative, expressed	1.681	8.8266e-06	LOC_Os01g08890	expressed protein	0.222	0.0224435
LOC_Os01g04730	ribosomal protein L24, putative, expressed	1.268	1.89101e-23	LOC_Os02g06754	expressed protein	1.67	1.73763e-05	LOC_Os01g09510	60S acidic ribosomal protein, putative, expressed	0.386	0.00200739
LOC_Os01g04814	vacuolar protein sorting-associating protein 4B, putative, expressed	0.265	0.0109945	LOC_Os05g50410	Rad21 / Rec8 like protein, putative, expressed	1.66	1.21443e-06	LOC_Os01g09540	HAD superfamily phosphatase, putative, expressed	1.202	3.30757e-10
LOC_Os01g04930	MYB family transcription factor, putative, expressed	0.45	3.72812e-05	LOC_Os12g33230	OsFBL60 - F-box domain and LRR containing protein, expressed	1.619	2.58702e-06	LOC_Os01g09550	no apical meristem protein, putative, expressed	0.5	8.41611e-06
LOC_Os01g04950	peptide transporter PTR2, putative, expressed	0.641	3.77974e-06	LOC_Os11g42850	expressed protein	1.594	9.97003e-08	LOC_Os01g09640	Myb transcription factor, putative, expressed	1.416	3.32367e-20
LOC_Os01g05010	mitochondrial glycoprotein, putative, expressed	0.405	0.000190647	LOC_Os08g09420	OsFBX266 - F-box domain containing protein, expressed	1.545	0.000174038	LOC_Os01g09665	expressed protein	0.989	0.00494492
LOC_Os01g05070	expressed protein	0.385	1.78734e-05	LOC_Os04g59200	peroxidase precursor, putative, expressed	1.502	0.0031853	LOC_Os01g09880	harpin-induced protein 1 domain containing protein, expressed	3.663	2.55828e-29
LOC_Os01g05090	expressed protein	0.259	0.0321869	LOC_Os08g42700	resistance protein, putative, expressed	1.499	2.62059e-07	LOC_Os01g10250	hydrolase, alpha/beta fold family domain containing protein, expressed	0.278	0.0346629
LOC_Os01g05380	expressed protein	1.834	0.000404925	LOC_Os11g45190	NB-ARC domain containing protein, expressed	1.497	0.000723355	LOC_Os01g10320	class III HD-Zip protein 8, putative, expressed	3.779	3.15056e-20
LOC_Os01g05430	OsRhmbd1 - Putative Rhomboid homologue, expressed	1.092	0.00316574	LOC_Os01g04800	B3 DNA binding domain containing protein, expressed	1.491	1.08665e-08	LOC_Os01g10370	AP2 domain containing protein, expressed	1.26	0.00814914
LOC_Os01g05540	expressed protein	0.488	2.22514e-11	LOC_Os08g14190	flavonol sulfotransferase, putative, expressed	1.422	0.00499469	LOC_Os01g10890	CAMK_KIN1/SNF1/Nim1_like.8 - CAMK includes calcium/calmodulin depedent protein kinases, expressed	1.409	2.48146e-11
LOC_Os01g05630	Core histone H2A/H2B/H3/H4 domain containing protein, putative, expressed	0.768	6.42905e-10	LOC_Os01g70220	histone-lysine N-methyltransferase, putative, expressed	1.387	1.06703e-08	LOC_Os01g11054	phosphoenolpyruvate carboxylase, putative, expressed	0.202	0.0368717
LOC_Os01g05650	metallothionein, putative, expressed	0.683	4.11947e-14	LOC_Os12g30520	pumilio-family RNA binding repeat containing protein, expressed	1.386	0.00233126	LOC_Os01g11240	DUF538 domain containing protein, putative, expressed	0.413	1.38898e-05
LOC_Os01g05810	gamma-glutamyltranspeptidase 1 precursor, putative, expressed	0.589	8.73649e-09	LOC_Os02g30714	dehydrogenase/reductase, putative, expressed	1.351	6.3348e-07	LOC_Os01g11250	potassium channel KAT1, putative, expressed	0.211	0.0408788
LOC_Os01g05830	expressed protein	2.584	2.10331e-57	LOC_Os07g33710	expressed protein	1.347	0.000813008	LOC_Os01g11414	sodium/calcium exchanger protein, putative, expressed	1.933	3.76506e-29
LOC_Os01g06050	expressed protein	0.294	0.0176254	LOC_Os07g27350	atuA, putative, expressed	1.33	1.66324e-31	LOC_Os01g11550	TCP family transcription factor, putative, expressed	1.966	1.1167e-08
LOC_Os01g06270	expressed protein	0.228	0.00118752	LOC_Os11g35450	leucine-rich repeat receptor protein kinase EXS precursor, putative, expressed	1.319	0.00244714	LOC_Os01g12304	esterase, putative, expressed	0.413	0.0141235
LOC_Os01g06280	TKL_IRAK_CrRLK1L-1.4 - The CrRLK1L-1 subfamily has homology to the CrRLK1L homolog, expressed	0.295	0.00308405	LOC_Os04g31790	expressed protein	1.3	8.97217e-05	LOC_Os01g12320	GDSL-like lipase/acylhydrolase, putative, expressed	0.342	0.00384644
LOC_Os01g06290	splicing factor, arginine/serine-rich, putative, expressed	0.144	0.0301167	LOC_Os02g05610	ZOS2-03 - C2H2 zinc finger protein, expressed	1.274	0.00268668	LOC_Os01g12650	reticulon domain containing protein, putative, expressed	0.502	0.00195123
LOC_Os01g06454	heat shock protein DnaJ, putative, expressed	0.942	1.38476e-05	LOC_Os12g33194	expressed protein	1.26	2.19112e-05	LOC_Os01g12660	AAA-type ATPase family protein, putative, expressed	3.064	3.06405e-12
LOC_Os01g06460	uncharacterized Cys-rich domain containing protein, putative, expressed	0.929	3.31609e-11	LOC_Os07g33720	disease resistance protein, putative, expressed	1.253	0.0030169	LOC_Os01g12720	protein kinase domain containing protein, expressed	0.608	1.64802e-11
LOC_Os01g06490	OsSCP1 - Putative Serine Carboxypeptidase homologue, expressed	0.244	0.00845261	LOC_Os12g17430	NBS-LRR disease resistance protein, putative, expressed	1.214	2.13197e-15	LOC_Os01g12750	cytochrome P450, putative, expressed	0.416	0.00119711
LOC_Os01g06510	arginyl-tRNA synthetase, putative, expressed	0.421	0.0260674	LOC_Os01g72670	expressed protein	1.211	1.37872e-20	LOC_Os01g12870	eukaryotic translation initiation factor 3 subunit E-interacting protein, putative, expressed	0.428	6.53155e-06
LOC_Os01g06560	transcription factor HBP-1b, putative, expressed	7.119	2.41593e-09	LOC_Os11g31770	expressed protein	1.208	2.66717e-24	LOC_Os01g12880	VHS and GAT domain containing protein, expressed	0.202	0.0289672
LOC_Os01g06580	fasciclin domain containing protein, expressed	4.916	1.07631e-20	LOC_Os01g68740	keratin, type I cytoskeletal 9, putative, expressed	1.196	7.16696e-06	LOC_Os01g12920	thioesterase family protein, putative, expressed	1.067	3.72752e-07
LOC_Os01g06640	basic helix-loop-helix, putative, expressed	4.915	3.10348e-106	LOC_Os11g43990	expressed protein	1.185	4.21973e-07	LOC_Os01g13000	ethylene-responsive protein related, putative, expressed	0.266	0.0249177
LOC_Os01g06660	thiamine pyrophosphate enzyme, C-terminal TPP binding domain containing protein, expressed	1.379	1.04982e-23	LOC_Os02g29774	expressed protein	1.18	0.00544232	LOC_Os01g13280	ubiquitin conjugating enzyme protein, putative, expressed	0.437	0.00151495
LOC_Os01g06740	ribosome inactivating protein, putative, expressed	2.19	3.2625e-10	LOC_Os12g12130	verticillium wilt disease resistance protein, putative, expressed	1.163	4.07225e-06	LOC_Os01g13690	ligA, putative, expressed	0.709	0.000665498
LOC_Os01g06876	Cf-2, putative, expressed	0.866	0.0343271	LOC_Os04g30330	OsWAK59 - OsWAK receptor-like cytoplasmic kinase OsWAK-RLCK, expressed	1.152	0.000778041	LOC_Os01g13930	expressed protein	1.276	1.99238e-06
LOC_Os01g06882	expressed protein	1.044	0.022584	LOC_Os05g07420	S-domain receptor-like protein kinase, putative, expressed	1.15	2.99999e-06	LOC_Os01g14050	C2 domain containing protein, putative, expressed	1.064	8.77573e-25
LOC_Os01g06920	resistance protein SlVe1 precursor, putative, expressed	3.8	7.13073e-38	LOC_Os02g06779	expressed protein	1.123	0.000862407	LOC_Os01g14100	BT1 family protein, putative, expressed	0.403	5.92359e-05
LOC_Os01g07110	BRCA2 repeat family protein, expressed	1.616	2.83552e-09	LOC_Os08g39240	OsWAK76 - OsWAK receptor-like cytoplasmic kinase OsWAK-RLCK, expressed	1.12	0.00846019	LOC_Os01g14440	WRKY1, expressed	0.331	0.0375647
LOC_Os01g07120	AP2 domain containing protein, expressed	0.966	3.35711e-11	LOC_Os12g08930	expressed protein	1.107	0.00989101	LOC_Os01g14510	BRASSINOSTEROID INSENSITIVE 1 precursor, putative, expressed	0.271	0.0478709
LOC_Os01g07200	staphylococcal nuclease homologue, putative, expressed	1.887	1.66327e-55	LOC_Os02g34970	no apical meristem protein, putative, expressed	1.101	0.0128341	LOC_Os01g14670	Cupin domain containing protein, expressed	1.889	3.21263e-08
LOC_Os01g07300	uncharacterized 50.6 kDa protein in the 5region of gyrA and gyrB, putative, expressed	0.399	0.0253884	LOC_Os05g15150	leucyl-tRNA synthetase, cytoplasmic, putative, expressed	1.091	7.95082e-15	LOC_Os01g14790	expressed protein	0.361	0.000277989
LOC_Os01g07310	transporter-related, putative, expressed	0.413	3.25399e-05	LOC_Os01g57540	protein kinase, putative, expressed	1.059	0.00294258	LOC_Os01g15000	lipase, putative, expressed	0.445	0.00566331
LOC_Os01g07360	KIP1, putative, expressed	2.083	2.06856e-10	LOC_Os06g11520	LMBR1 integral membrane protein, putative, expressed	1.045	7.42195e-08	LOC_Os01g15270	expressed protein	1.371	9.68946e-06
LOC_Os01g07376	thioredoxin, putative, expressed	0.701	1.42601e-07	LOC_Os07g03810	lectin-like receptor kinase 7, putative, expressed	1.035	9.193e-05	LOC_Os01g15290	ribosomal L18p/L5e family protein, putative, expressed	0.313	0.0113604
LOC_Os01g07382	expressed protein	0.305	0.00392987	LOC_Os02g07310	argonaute, putative, expressed	1.025	4.22156e-08	LOC_Os01g15320	RALFL9 - Rapid ALkalinization Factor RALF family protein precursor, expressed	1.334	3.6943e-06
LOC_Os01g07420	hydrolase, alpha/beta fold family protein, putative, expressed	3.05	5.08296e-26	LOC_Os05g11900	expressed protein	1.017	1.55602e-07	LOC_Os01g15830	peroxidase precursor, putative, expressed	4.651	1.41875e-14
LOC_Os01g07520	proline-rich family protein, putative, expressed	0.303	0.000653889	LOC_Os11g40970	receptor-like protein kinase precursor, putative, expressed	1.008	5.77227e-08	LOC_Os01g15900	expressed protein	0.806	0.00368411
LOC_Os01g07530	uncharacterized glycosyltransferase, putative, expressed	0.585	0.000173713	LOC_Os02g18180	ATP-binding cassette sub-family E member 1, putative, expressed	1.005	5.63677e-15	LOC_Os01g16020	FAD binding domain containing protein, expressed	0.509	0.0226865
LOC_Os01g07560	receptor-like protein kinase 2 precursor, putative, expressed	6.223	1.85243e-07	LOC_Os01g68290	expressed protein	1.004	0.0159937	LOC_Os01g16030	ADP-ribosylation factor, putative, expressed	3.814	1.74245e-31
LOC_Os01g07700	expressed protein	0.279	0.00807115	LOC_Os07g08350	C4-dicarboxylate transporter/malic acid transport protein, expressed	1.002	0.00221446	LOC_Os01g16110	la domain containing protein, putative, expressed	0.33	0.000905952
LOC_Os01g07720	dolichyl-P-Man Man-PP-dolichyl mannosyltransferase, putative, expressed	0.378	3.06902e-06	LOC_Os11g10290	S-domain receptor-like protein kinase, putative, expressed	1.001	6.90807e-07	LOC_Os01g16152	peroxiredoxin, putative, expressed	0.253	0.0115415
LOC_Os01g07760	phospholipase D, putative, expressed	1.076	2.78392e-14	LOC_Os01g68720	keratin, type I cytoskeletal 9, putative, expressed	1	3.14738e-05	LOC_Os01g16190	26S proteasome non-ATPase regulatory subunit 14, putative, expressed	0.226	0.0375834
LOC_Os01g07780	embryo-specific 3, putative, expressed	1.829	7.70822e-24	LOC_Os06g15730	expressed protein	0.997	5.54698e-11	LOC_Os01g16354	rab GDP dissociation inhibitor alpha, putative, expressed	0.196	0.0152092
LOC_Os01g07910	NADH-cytochrome b5 reductase, putative, expressed	1.418	1.77437e-23	LOC_Os12g03050	no apical meristem protein, putative, expressed	0.992	0.000399325	LOC_Os01g16430	cysteine proteinase inhibitor precursor protein, putative, expressed	0.493	4.34968e-08
LOC_Os01g07920	prolyl 4-hydroxylase, putative, expressed	0.464	0.00451844	LOC_Os02g06770	expressed protein	0.991	0.00152974	LOC_Os01g16870	argonaute, putative, expressed	0.223	0.0121514
LOC_Os01g07940	AGC_PVPK_like_kin82y.3 - ACG kinases include homologs to PKA, PKG and PKC, expressed	0.62	0.00111925	LOC_Os06g19070	cytochrome P450, putative, expressed	0.988	0.00945847	LOC_Os01g16890	ribosomal protein L7Ae, putative, expressed	0.288	0.00487562
LOC_Os01g07950	OsGrx_S15.2 - glutaredoxin subgroup II, expressed	0.939	1.79921e-23	LOC_Os01g28690	nucleoporin autopeptidase domain containing protein, expressed	0.986	1.44134e-06	LOC_Os01g16920	embryonic protein DC-8, putative, expressed	0.674	0.0241978
LOC_Os01g08370	symbiosis-related disease resistance protein, putative, expressed	0.66	6.01045e-07	LOC_Os01g72910	abscisic stress-ripening, putative, expressed	0.969	0.00859509	LOC_Os01g16950	zinc finger, C3HC4 type domain containing protein, expressed	0.989	2.22597e-06
LOC_Os01g08380	transferase family protein, putative, expressed	1.459	0.00123248	LOC_Os03g25490	cytochrome P450 72A1, putative, expressed	0.965	0.0187545	LOC_Os01g17000	expressed protein	0.298	0.0346735
LOC_Os01g08400	syntaxin, putative, expressed	0.337	0.00383744	LOC_Os11g04240	TFIIE-alpha 2, putative, expressed	0.964	0.00435865	LOC_Os01g17160	OsSubt1 - Putative Subtilisin homologue, expressed	0.747	0.00819727
LOC_Os01g08410	early fruit mRNA, putative, expressed	0.515	9.33875e-08	LOC_Os02g21190	expressed protein	0.961	1.06544e-20	LOC_Os01g17430	coatomer subunit beta-1, putative, expressed	0.253	0.00646528
LOC_Os01g08560	DnaK family protein, putative, expressed	0.335	0.00111555	LOC_Os01g72140	glutathione S-transferase, putative, expressed	0.958	0.00974707	LOC_Os01g18050	tubulin/FtsZ domain containing protein, putative, expressed	3.058	2.81056e-32
LOC_Os01g08700	GIGANTEA, putative, expressed	0.161	0.000415477	LOC_Os02g20360	tyrosine aminotransferase, putative, expressed	0.957	0.00277132	LOC_Os01g18170	Cupin domain containing protein, expressed	5.124	1.29306e-18
LOC_Os01g08750	expressed protein	0.183	0.0260692	LOC_Os05g18730	generative cell specific-1, putative, expressed	0.954	0.000656009	LOC_Os01g18210	peptidyl-prolyl cis-trans isomerase, putative, expressed	0.7	2.23975e-06
LOC_Os01g08770	WD domain, G-beta repeat domain containing protein, expressed	0.276	0.00864138	LOC_Os11g10640	protein kinase domain containing protein, expressed	0.952	2.3245e-07	LOC_Os01g18220	expressed protein	1.13	3.56916e-05
LOC_Os01g08780	endonuclease/exonuclease/phosphatase family domain containing protein, expressed	2.294	1.49763e-14	LOC_Os04g55850	nuclease PA3, putative, expressed	0.947	1.21937e-07	LOC_Os01g18240	MYB family transcription factor, putative, expressed	1.942	1.16651e-09
LOC_Os01g08860	hsp20/alpha crystallin family protein, putative, expressed	1.439	1.27229e-17	LOC_Os09g08120	beta-fructofuranosidase, insoluble isoenzyme 7 precursor, putative, expressed	0.942	0.012218	LOC_Os01g18320	protoporphyrinogen oxidase, chloroplast precursor, putative, expressed	0.438	0.00260931
LOC_Os01g08960	phosducin-like protein 3, putative, expressed	0.363	0.00177479	LOC_Os03g01240	CCR4-Not complex component, Not1domain containing protein, expressed	0.933	8.12055e-06	LOC_Os01g19450	ATP-citrate synthase subunit 1, putative, expressed	0.397	8.67416e-06
LOC_Os01g08970	SSRP1-like FACT complex subunit, putative, expressed	0.157	0.0410509	LOC_Os02g18000	disease resistance protein RGA2, putative, expressed	0.928	9.06588e-08	LOC_Os01g19630	expressed protein	0.62	0.000350706
LOC_Os01g09010	transferase family protein, putative, expressed	1.883	1.11692e-23	LOC_Os02g49480	helix-loop-helix DNA-binding domain containing protein, expressed	0.926	0.000174343	LOC_Os01g19840	60S ribosomal protein L29-2, putative, expressed	0.416	0.000208887
LOC_Os01g09100	WRKY10, expressed	2.019	0.000450891	LOC_Os06g07620	expressed protein	0.923	0.0117326	LOC_Os01g19870	hydrolase, acting on carbon-nitrogen, putative, expressed	0.372	0.00387925
LOC_Os01g09300	oxidoreductase, putative, expressed	0.254	0.00173807	LOC_Os04g12430	expressed protein	0.922	0.00221446	LOC_Os01g19970	MYB family transcription factor, putative, expressed	1.221	2.44703e-05
LOC_Os01g09384	ankyrin repeat domain containing protein, putative, expressed	0.609	0.000119066	LOC_Os11g07200	receptor protein kinase CLAVATA1 precursor, putative, expressed	0.922	0.000123924	LOC_Os01g20110	expressed protein	0.394	0.00352265
LOC_Os01g09500	expressed protein	1.043	0.00214887	LOC_Os01g48130	no apical meristem protein, putative, expressed	0.913	0.00120148	LOC_Os01g21320	NAD dependent epimerase/dehydratase family domain containing protein, expressed	0.315	0.000200443
LOC_Os01g09510	60S acidic ribosomal protein, putative, expressed	1.363	6.06944e-26	LOC_Os01g58290	OsSub9 - Putative Subtilisin homologue, expressed	0.89	0.00577763	LOC_Os01g21410	expressed protein	0.306	0.0175824
LOC_Os01g09540	HAD superfamily phosphatase, putative, expressed	0.845	3.51412e-06	LOC_Os08g05340	expressed protein	0.888	0.00019116	LOC_Os01g21420	pre-mRNA-splicing factor SF2, putative, expressed	0.358	0.0047617
LOC_Os01g09550	no apical meristem protein, putative, expressed	0.666	1.58485e-09	LOC_Os11g35420	expressed protein	0.888	1.55749e-09	LOC_Os01g21560	esterase/lipase/thioesterase family protein, putative, expressed	0.271	0.0483616
LOC_Os01g09560	mitochondrial-processing peptidase subunit alpha, mitochondrial precursor, putative, expressed	0.554	6.23557e-15	LOC_Os09g15980	expressed protein	0.881	2.74484e-07	LOC_Os01g21960	serine/threonine-protein kinase, putative, expressed	3.34	1.0361e-28
LOC_Os01g09640	Myb transcription factor, putative, expressed	2.348	7.91745e-55	LOC_Os12g01010	RNA recognition motif containing protein, putative, expressed	0.877	4.8093e-10	LOC_Os01g22010	S-adenosylmethionine synthetase, putative, expressed	0.578	0.000507649
LOC_Os01g09665	expressed protein	2.383	4.90346e-08	LOC_Os02g40200	receptor-like protein kinase precursor, putative, expressed	0.874	1.67801e-08	LOC_Os01g22090	expressed protein	0.222	0.0486112
LOC_Os01g09770	expressed protein	0.437	0.0352506	LOC_Os09g32210	pumilio-family RNA binding repeat containing protein, expressed	0.874	1.778e-05	LOC_Os01g22352	peroxidase precursor, putative, expressed	1.801	2.29981e-05
LOC_Os01g09790	IQ calmodulin-binding motif domain containing protein, expressed	0.666	0.0082742	LOC_Os06g20900	expressed protein	0.865	0.0179706	LOC_Os01g22370	peroxidase precursor, putative, expressed	0.734	0.000344936
LOC_Os01g09850	ZOS1-04 - C2H2 zinc finger protein, expressed	0.347	0.0124832	LOC_Os09g33720	protein transport protein Sec61, putative, expressed	0.865	0.012036	LOC_Os01g22480	OsFBDUF4 - F-box and DUF domain containing protein, expressed	0.286	0.0126042
LOC_Os01g09870	expressed protein	1.88	0.00224859	LOC_Os08g05320	expressed protein	0.86	6.88086e-23	LOC_Os01g22490	40S ribosomal protein S27a, putative, expressed	0.535	6.11074e-06
LOC_Os01g09880	harpin-induced protein 1 domain containing protein, expressed	4.562	4.01135e-43	LOC_Os10g03620	OsFBX344 - F-box domain containing protein, expressed	0.858	0.0138526	LOC_Os01g22640	GDSL-like lipase/acylhydrolase, putative, expressed	0.936	0.000505896
LOC_Os01g10020	ectonucleotide pyrophosphatase/phosphodiesterase family member 1, putative, expressed	0.611	5.79335e-05	LOC_Os09g24210	expressed protein	0.851	0.000701438	LOC_Os01g23740	OsPDIL2-2 protein disulfide isomerase PDIL2-2, expressed	0.17	0.0294941
LOC_Os01g10110	cytokinin dehydrogenase precursor, putative, expressed	3.98	8.93784e-13	LOC_Os03g17790	OsRCI2-5 - Putative low temperature and salt responsive protein, expressed	0.84	0.015016	LOC_Os01g24010	pleiotropic drug resistance protein, putative, expressed	0.569	0.0314003
LOC_Os01g10250	hydrolase, alpha/beta fold family domain containing protein, expressed	0.385	0.00954221	LOC_Os11g10180	OsFBX412 - F-box domain containing protein, expressed	0.834	0.00316355	LOC_Os01g24480	DUF1399 containing protein, putative, expressed	0.299	0.0233474
LOC_Os01g10320	class III HD-Zip protein 8, putative, expressed	6.244	9.83439e-51	LOC_Os01g48000	S-locus-like receptor protein kinase, putative, expressed	0.832	0.00222674	LOC_Os01g24690	60S ribosomal protein L23A, putative, expressed	0.529	1.01015e-06
LOC_Os01g10340	expressed protein	0.539	0.000236039	LOC_Os07g46060	expressed protein	0.83	0.00273274	LOC_Os01g25610	40S ribosomal protein S4, putative, expressed	0.41	0.000389654
LOC_Os01g10370	AP2 domain containing protein, expressed	7.367	1.48445e-10	LOC_Os08g39870	Os8bglu28 - beta-glucosidase homologue, similar to Os4bglu12 exoglucanase, expressed	0.829	0.000240374	LOC_Os01g25990	expressed protein	0.521	2.88057e-06
LOC_Os01g10800	pentatricopeptide, putative, expressed	0.301	0.0294865	LOC_Os10g39950	viral A-type inclusion protein repeat containing protein, expressed	0.824	0.00990539	LOC_Os01g26390	TKL_IRAK_DUF26-lh.1 - DUF26 kinases have homology to DUF26 containing loci, expressed	1.037	9.27058e-09
LOC_Os01g10840	CGMC_GSK.2 - CGMC includes CDA, MAPK, GSK3, and CLKC kinases, expressed	0.401	3.40859e-06	LOC_Os08g33150	MYB family transcription factor, putative, expressed	0.82	0.00565599	LOC_Os01g27480	glutathione S-transferase, putative, expressed	0.402	0.0392288
LOC_Os01g10890	CAMK_KIN1/SNF1/Nim1_like.8 - CAMK includes calcium/calmodulin depedent protein kinases, expressed	0.897	7.16468e-06	LOC_Os04g59150	peroxidase precursor, putative, expressed	0.816	0.00196372	LOC_Os01g27520	tRNA synthetases class II domain containing protein, expressed	0.141	0.0310603
LOC_Os01g10950	peptide-N4-asparagine amidase A, putative, expressed	0.777	0.0017915	LOC_Os01g55940	OsGH3.2 - Probable indole-3-acetic acid-amido synthetase, expressed	0.809	0.00714403	LOC_Os01g27730	GTPase of unknown function domain containing protein, putative, expressed	0.385	6.01865e-05
LOC_Os01g11110	14-3-3 protein, putative, expressed	0.299	0.00616601	LOC_Os01g45640	tat pathway signal sequence family protein, expressed	0.807	0.000665389	LOC_Os01g27750	bifunctional 3-dehydroquinate dehydratase/shikimate dehydrogenase,chloroplast precursor, putative, expressed	1.009	1.81063e-12
LOC_Os01g11150	gibberellin 2-beta-dioxygenase, putative, expressed	1.911	0.00052083	LOC_Os01g67580	multidrug resistance-associated protein, putative, expressed	0.796	0.0145851	LOC_Os01g27990	NPL4, putative, expressed	0.182	0.0344944
LOC_Os01g11240	DUF538 domain containing protein, putative, expressed	0.773	1.94386e-16	LOC_Os07g33580	cytochrome P450, putative, expressed	0.794	0.00525593	LOC_Os01g28450	SCP-like extracellular protein, expressed	0.573	0.0394741
LOC_Os01g11414	sodium/calcium exchanger protein, putative, expressed	2.781	1.27576e-60	LOC_Os11g04910	ankyrin repeat domain containing protein, expressed	0.793	0.00166792	LOC_Os01g28540	stress regulated protein, putative, expressed	0.286	0.00872865
LOC_Os01g11550	TCP family transcription factor, putative, expressed	3.51	2.53627e-24	LOC_Os11g15040	S-adenosyl-L-methionine:benzoic acid/salicylic acid carboxyl methyltransferase, putative, expressed	0.793	0.00221446	LOC_Os01g28690	nucleoporin autopeptidase domain containing protein, expressed	0.358	0.0154018
LOC_Os01g11620	GDSL-like lipase/acylhydrolase, putative, expressed	2.021	1.58363e-11	LOC_Os06g48010	peroxidase precursor, putative, expressed	0.79	0.0251215	LOC_Os01g28840	C4-dicarboxylate transporter/malic acid transport protein, expressed	1.516	0.00013566
LOC_Os01g11970	expressed protein	0.656	0.00695605	LOC_Os11g10240	OsFBX414 - F-box domain containing protein, expressed	0.787	0.0069713	LOC_Os01g29390	expressed protein	0.271	0.00309065
LOC_Os01g12430	receptor-like protein kinase, putative, expressed	2.201	9.25273e-05	LOC_Os03g13930	OsSub28 - Putative Subtilisin homologue, expressed	0.775	0.0052675	LOC_Os01g31360	expressed protein	0.258	0.0130462
LOC_Os01g12440	AP2 domain containing protein, expressed	0.721	0.000832675	LOC_Os12g02640	cytochrome P450 72A1, putative, expressed	0.771	0.000373815	LOC_Os01g31800	Core histone H2A/H2B/H3/H4 domain containing protein, putative, expressed	0.46	0.0309084
LOC_Os01g12470	mitochondrial carrier protein, putative, expressed	0.513	0.000114287	LOC_Os03g63200	powdery mildew resistance protein PM3b, putative, expressed	0.764	1.38591e-05	LOC_Os01g32130	expressed protein	0.435	7.2949e-05
LOC_Os01g12490	flavin monooxygenase, putative, expressed	0.753	0.00109514	LOC_Os11g04860	anthocyanin 5-O-glucosyltransferase, putative, expressed	0.764	0.00322515	LOC_Os01g32330	heavy metal-associated domain containing protein, expressed	0.64	5.14093e-10
LOC_Os01g12580	late embryogenesis abundant protein, putative, expressed	3.923	2.039e-12	LOC_Os04g39900	Os4bglu13 - beta-glucosidase homologue, similar to Os4Bglu12 exoglucanase/b-glucosidase, expressed	0.762	1.07632e-09	LOC_Os01g32350	OsClp2 - Putative Clp protease homologue, expressed	0.333	0.000175123
LOC_Os01g12650	reticulon domain containing protein, putative, expressed	1.21	4.77984e-13	LOC_Os09g10600	enoyl-acyl-carrier-protein reductase NADH, chloroplast precursor, expressed	0.762	0.00099224	LOC_Os01g32364	Os1bglu1 - beta-mannosidase/glucosidase homologue, expressed	1.145	2.101e-11
LOC_Os01g12660	AAA-type ATPase family protein, putative, expressed	6.269	1.8431e-35	LOC_Os12g41350	meiotic asynaptic mutant 1, putative, expressed	0.761	0.000174343	LOC_Os01g32780	universal stress protein domain containing protein, putative, expressed	1.2	4.5292e-16
LOC_Os01g12670	expressed protein	0.393	1.38748e-05	LOC_Os02g16060	RGA-1, putative, expressed	0.757	0.000387792	LOC_Os01g32790	expressed protein	0.243	0.00972298
LOC_Os01g12720	protein kinase domain containing protein, expressed	0.857	4.78285e-22	LOC_Os04g21130	F-box protein PP2-B1, putative, expressed	0.756	0.0256163	LOC_Os01g33000	expressed protein	0.351	0.000108645
LOC_Os01g12820	harpin-induced protein, putative, expressed	0.893	0.0229026	LOC_Os10g07538	expressed protein	0.754	6.3348e-07	LOC_Os01g33420	glycosyl hydrolase family protein 27, putative, expressed	0.592	3.38034e-08
LOC_Os01g12870	eukaryotic translation initiation factor 3 subunit E-interacting protein, putative, expressed	1.025	9.54872e-29	LOC_Os04g40720	expressed protein	0.753	1.87152e-06	LOC_Os01g34450	expressed protein	3.006	0.000334745
LOC_Os01g12880	VHS and GAT domain containing protein, expressed	0.627	1.16941e-11	LOC_Os07g44130	cytochrome P450 72A1, putative, expressed	0.75	8.12055e-06	LOC_Os01g34560	3-ketoacyl-CoA synthase, putative, expressed	0.693	0.0328926
LOC_Os01g12900	ras-related protein, putative, expressed	0.727	0.00120817	LOC_Os04g39320	expressed protein	0.745	0.00587772	LOC_Os01g34610	expressed protein	0.57	0.00282061
LOC_Os01g13000	ethylene-responsive protein related, putative, expressed	0.338	0.00877171	LOC_Os04g59340	RNA-binding region RNP-1, putative, expressed	0.743	0.000571113	LOC_Os01g35160	TKL_IRAK_DUF26-lh.4 - DUF26 kinases have homology to DUF26 containing loci, expressed	0.401	1.28165e-06
LOC_Os01g13080	60S acidic ribosomal protein, putative, expressed	0.555	0.000115492	LOC_Os07g04450	expressed protein	0.739	0.00119749	LOC_Os01g35830	expressed protein	0.256	0.0132931
LOC_Os01g13090	nucleic acid binding protein, putative, expressed	0.403	0.000875744	LOC_Os07g42510	AP2 domain containing protein, expressed	0.738	0.000295278	LOC_Os01g36220	bZIP transcription factor domain containing protein, expressed	0.557	0.00218662
LOC_Os01g13200	abscisic acid insensitive 8, putative, expressed	0.618	4.71822e-17	LOC_Os11g07060	receptor protein kinase CLAVATA1 precursor, putative, expressed	0.737	2.02111e-06	LOC_Os01g36229	expressed protein	0.441	0.00189564
LOC_Os01g13260	cyclin-A1, putative, expressed	0.697	0.0494569	LOC_Os07g44290	CAMK_KIN1/SNF1/Nim1_like.29 - CAMK includes calcium/calmodulin depedent protein kinases, expressed	0.731	0.00237864	LOC_Os01g36240	peroxidase precursor, putative, expressed	1.407	6.6226e-05
LOC_Os01g13280	ubiquitin conjugating enzyme protein, putative, expressed	1.629	8.98563e-31	LOC_Os06g41710	CW-type Zinc Finger, putative, expressed	0.725	0.00221446	LOC_Os01g36600	PPR repeat domain containing protein, putative, expressed	0.306	0.0364085
LOC_Os01g13430	importin-alpha re-exporter, putative, expressed	0.338	9.93706e-05	LOC_Os04g30240	OsWAK60 - OsWAK receptor-like protein kinase, expressed	0.724	3.47507e-06	LOC_Os01g36620	pectate lyase family protein, expressed	0.283	0.0285899
LOC_Os01g13690	ligA, putative, expressed	1.209	2.0564e-08	LOC_Os02g02120	OsWAK11 - OsWAK receptor-like protein kinase, expressed	0.717	0.00313351	LOC_Os01g36950	N-rich protein, putative, expressed	0.788	6.14455e-09
LOC_Os01g13730	WD domain, G-beta repeat domain containing protein, expressed	0.201	0.0182399	LOC_Os03g55050	UDP-glucoronosyl and UDP-glucosyl transferase domain containing protein, expressed	0.711	0.0113759	LOC_Os01g37510	peptide deformylase, putative, expressed	0.511	0.0105422
LOC_Os01g13930	expressed protein	3.062	3.4648e-33	LOC_Os11g06290	expressed protein	0.709	2.67227e-06	LOC_Os01g37560	chaperone protein dnaJ 49, putative, expressed	0.158	0.0497915
LOC_Os01g13950	OsGrx_A1 - glutaredoxin subgroup III, expressed	1.803	0.00431135	LOC_Os11g29210	resistance-gene-interacting protein, putative, expressed	0.709	0.0117326	LOC_Os01g37690	sodium/calcium exchanger protein, putative, expressed	0.845	8.02418e-15
LOC_Os01g14020	expressed protein	0.4	0.0347991	LOC_Os12g32710	NB-ARC domain containing protein, expressed	0.708	0.00474241	LOC_Os01g37750	glutathione S-transferase, putative, expressed	0.539	0.00810337
LOC_Os01g14050	C2 domain containing protein, putative, expressed	1.614	1.62375e-57	LOC_Os03g20550	WRKY55, expressed	0.704	0.00394418	LOC_Os01g37820	oxidoreductase/ transition metal ion binding protein, putative, expressed	0.252	0.00510406
LOC_Os01g14080	lipase class 3 family protein, putative, expressed	0.44	0.00700124	LOC_Os06g01490	monocopper oxidase, putative, expressed	0.704	0.0189626	LOC_Os01g38530	ELF3 protein, putative, expressed	0.237	0.00052384
LOC_Os01g14100	BT1 family protein, putative, expressed	1.273	2.45315e-37	LOC_Os05g07220	kelch repeat-containing protein, putative, expressed	0.701	0.000357773	LOC_Os01g38990	mitochondrial carrier protein, putative, expressed	0.899	1.10079e-12
LOC_Os01g14420	RWP-RK domain-containing protein, putative, expressed	0.605	0.000429967	LOC_Os01g45110	anthocyanin 3-O-beta-glucosyltransferase, putative, expressed	0.697	0.00663961	LOC_Os01g39010	50S ribosomal protein, putative, expressed	0.279	0.0291938
LOC_Os01g14440	WRKY1, expressed	0.992	2.82585e-07	LOC_Os04g41229	helix-loop-helix DNA-binding domain containing protein, expressed	0.695	0.0115074	LOC_Os01g39020	HSF-type DNA-binding domain containing protein, expressed	3	9.16851e-22
LOC_Os01g14580	dehydrogenase, putative, expressed	0.191	0.0436082	LOC_Os03g06330	tyrosine protein kinase domain containing protein, putative, expressed	0.692	0.000218226	LOC_Os01g40094	protein phosphatase 2C, putative, expressed	1.967	7.26158e-40
LOC_Os01g14630	polyprenyl synthetase, putative, expressed	1.302	0.00431893	LOC_Os01g53630	ulp1 protease family protein, putative, expressed	0.69	0.0130463	LOC_Os01g40260	WRKY77, expressed	1.2	0.000378307
LOC_Os01g14670	Cupin domain containing protein, expressed	4.587	7.56904e-39	LOC_Os06g37010	metal cation transporter, putative, expressed	0.69	0.000130962	LOC_Os01g40280	integral membrane protein, putative, expressed	1.379	4.34009e-09
LOC_Os01g14790	expressed protein	0.772	2.51526e-15	LOC_Os01g64910	anthocyanidin 5,3-O-glucosyltransferase, putative, expressed	0.688	0.0147574	LOC_Os01g40420	CBS domain containing membrane protein, putative, expressed	0.277	0.00434207
LOC_Os01g14830	ribosomal protein L3, putative, expressed	0.478	6.53152e-07	LOC_Os01g10130	RNA-dependent RNA polymerase, putative, expressed	0.68	0.00561719	LOC_Os01g40480	anthranilate phosphoribosyltransferase, putative, expressed	0.37	0.0152183
LOC_Os01g14950	importin subunit alpha, putative, expressed	0.215	4.88847e-05	LOC_Os10g40934	flavonol synthase/flavanone 3-hydroxylase, putative, expressed	0.679	0.00311519	LOC_Os01g40570	outer mitochondrial membrane porin, putative, expressed	0.545	1.07944e-05
LOC_Os01g15000	lipase, putative, expressed	1.26	1.03035e-12	LOC_Os04g22390	short chain dehydrogenase/reductase protein, putative, expressed	0.677	2.77956e-05	LOC_Os01g40750	expressed protein	0.249	0.00684817
LOC_Os01g15029	expressed protein	0.494	1.54759e-06	LOC_Os07g33740	vrga1, putative, expressed	0.666	0.00601232	LOC_Os01g40820	peptidase family M41 containing protein, expressed	0.368	0.00440593
LOC_Os01g15260	dynein light chain type 1 domain containing protein, expressed	0.28	0.0124048	LOC_Os03g41390	ZOS3-15 - C2H2 zinc finger protein, expressed	0.654	0.0166047	LOC_Os01g40860	aldehyde dehydrogenase, putative, expressed	0.663	5.63209e-07
LOC_Os01g15270	expressed protein	3.357	9.96485e-27	LOC_Os07g05620	CAMK_KIN1/SNF1/Nim1_like.28 - CAMK includes calcium/calmodulin depedent protein kinases, expressed	0.652	2.74944e-05	LOC_Os01g41010	DUF581 domain containing protein, expressed	0.565	0.003809
LOC_Os01g15290	ribosomal L18p/L5e family protein, putative, expressed	0.411	0.00132894	LOC_Os07g15440	alanyl-tRNA synthetase family protein, expressed	0.652	6.36312e-08	LOC_Os01g41220	DUF538 domain containing protein, putative, expressed	0.343	0.000131865
LOC_Os01g15310	LSM domain containing protein, expressed	0.426	4.51044e-05	LOC_Os08g09230	starch synthase III, putative, expressed	0.652	0.010314	LOC_Os01g41930	leucine rich repeat protein, putative, expressed	0.761	0.000231794
LOC_Os01g15320	RALFL9 - Rapid ALkalinization Factor RALF family protein precursor, expressed	1.269	1.22467e-06	LOC_Os04g13220	ABC transporter family protein, putative, expressed	0.65	3.28736e-08	LOC_Os01g42090	nodulin MtN3 family protein, putative, expressed	1.894	1.29306e-18
LOC_Os01g15350	zinc finger C-x8-C-x5-C-x3-H type family protein, expressed	0.549	0.000151489	LOC_Os11g36150	receptor-like protein kinase 2 precursor, putative, expressed	0.65	0.000250375	LOC_Os01g42190	heat shock protein DnaJ, putative, expressed	0.809	1.83393e-05
LOC_Os01g15460	zinc finger C-x8-C-x5-C-x3-H type family protein, expressed	0.64	3.34577e-16	LOC_Os01g37470	asp/Glu racemase, putative, expressed	0.647	7.30191e-05	LOC_Os01g42294	inactive receptor kinase At2g26730 precursor, putative, expressed	1.671	2.28668e-06
LOC_Os01g15530	tetratricopeptide-like helical, putative, expressed	0.797	0.000382284	LOC_Os09g37330	OsSAUR39 - Auxin-responsive SAUR gene family member, expressed	0.647	0.0059208	LOC_Os01g42480	Yip1 domain containing protein, expressed	0.292	0.0222202
LOC_Os01g15770	transmembrane protein 136, putative, expressed	0.88	3.62852e-05	LOC_Os10g02490	oxidoreductase, aldo/keto reductase family protein, putative, expressed	0.647	0.00120148	LOC_Os01g42790	xylem cysteine proteinase 2 precursor, putative, expressed	1.032	0.00113623
LOC_Os01g15780	glycosyl transferase, group 1 domain containing protein, expressed	0.24	0.0107297	LOC_Os11g37960	WIP4 - Wound-induced protein precursor, expressed	0.647	0.0222656	LOC_Os01g43170	polypyrimidine tract-binding protein, putative, expressed	0.238	0.00442981
LOC_Os01g15830	peroxidase precursor, putative, expressed	8.964	2.39311e-15	LOC_Os05g40770	leucine-rich repeat family protein, putative, expressed	0.646	0.000388805	LOC_Os01g43420	expressed protein	0.456	1.059e-05
LOC_Os01g15900	expressed protein	2.098	3.12027e-11	LOC_Os06g41100	transcription factor, putative, expressed	0.646	0.00253821	LOC_Os01g43510	expressed protein	2.957	0.000189492
[truncated: 5,960 more rows]

## Sheet: Table S3
Table S3. DEGs resulting from multiple comparisons of gene expression profiles between Nipp and APX7i plants under watered and drought conditions.
[truncated: 564 more rows]
